# Supplementary material for: EpitoCore: Mining Conserved Epitope Vaccine Candidates in the Core Proteome of Multiple Bacteria Strains
Source: Front Immunol. 2020 May 5;11:816. doi: 10.3389/fimmu.2020.00816 (PMC7214623; doi:10.3389/fimmu.2020.00816)
Supplement: Supplementary Data Sheet 2 — List of all peptide sequences predicted to bind to MHC-II molecules. Sheet contains alelle bound by peptide, their IEDB scoring, protein position and protein ID, cluster ID, their calculated outside ratio, if they bind more than one alelle (promiscuity) and if are conserved in homologues (frequency). [file Data_Sheet_2.xlsx]

## Sheet: Epitopes_Struct
peptide	allele	consensus_percentile_rank	start	end	cluster	type	outside_ratio	frequency	promiscuity	outside	fasta_id
AFWFFLAQLNLILGA	HLA-DPA1*03:01/DPB1*04:02	0.01	319	333	1	EPITOPE	0.733333	7	1	yes	APA76889.1
AFWFFLAQLNLILGA	HLA-DPA1*03:01/DPB1*04:02	0.01	319	333	1	EPITOPE	0.733333	7	1	yes	APT12088.1
AFWFFLAQLNLILGA	HLA-DPA1*03:01/DPB1*04:02	0.01	319	333	1	EPITOPE	0.733333	7	1	yes	ATO63697.1
AFWFFLAQLNLILGA	HLA-DPA1*03:01/DPB1*04:02	0.01	319	333	1	EPITOPE	0.733333	7	1	yes	ATO68242.1
AFWFFLAQLNLILGA	HLA-DPA1*03:01/DPB1*04:02	0.01	319	333	1	EPITOPE	0.733333	7	1	yes	ATO72788.1
AFWFFLAQLNLILGA	HLA-DPA1*03:01/DPB1*04:02	0.01	319	333	1	EPITOPE	0.733333	7	1	yes	AXO22541.1
AFWFFLAQLNLILGA	HLA-DPA1*03:01/DPB1*04:02	0.01	319	333	1	EPITOPE	0.733333	7	1	yes	BAN32210.1
AHYGVFSALPASVVF	HLA-DRB1*09:01	0.01	248	262	1	EPITOPE	1	5	1	yes	ATO63697.1
AHYGVFSALPASVVF	HLA-DRB1*09:01	0.01	248	262	1	EPITOPE	1	5	1	yes	ATO68242.1
AHYGVFSALPASVVF	HLA-DRB1*09:01	0.01	248	262	1	EPITOPE	1	5	1	yes	ATO72788.1
AHYGVFSALPASVVF	HLA-DRB1*09:01	0.01	248	262	1	EPITOPE	1	5	1	yes	AXO22541.1
AHYGVFSALPASVVF	HLA-DRB1*09:01	0.01	248	262	1	EPITOPE	1	5	1	yes	BAN32210.1
AHYGVFSAVPATFAF	HLA-DRB1*09:01	0.01	248	262	1	EPITOPE	1	1	1	yes	APA76889.1
DHGLWVAFWFFLAQL	HLA-DPA1*01/DPB1*04:01	0.01	313	327	1	EPITOPE	1	7	2	yes	APA76889.1
DHGLWVAFWFFLAQL	HLA-DPA1*01/DPB1*04:01	0.01	313	327	1	EPITOPE	1	7	2	yes	APT12088.1
DHGLWVAFWFFLAQL	HLA-DPA1*01/DPB1*04:01	0.01	313	327	1	EPITOPE	1	7	2	yes	ATO63697.1
DHGLWVAFWFFLAQL	HLA-DPA1*01/DPB1*04:01	0.01	313	327	1	EPITOPE	1	7	2	yes	ATO68242.1
DHGLWVAFWFFLAQL	HLA-DPA1*01/DPB1*04:01	0.01	313	327	1	EPITOPE	1	7	2	yes	ATO72788.1
DHGLWVAFWFFLAQL	HLA-DPA1*01/DPB1*04:01	0.01	313	327	1	EPITOPE	1	7	2	yes	AXO22541.1
DHGLWVAFWFFLAQL	HLA-DPA1*01/DPB1*04:01	0.01	313	327	1	EPITOPE	1	7	2	yes	BAN32210.1
DHGLWVAFWFFLAQL	HLA-DPA1*01:03/DPB1*02:01	0.01	313	327	1	EPITOPE	1	7	2	yes	APA76889.1
DHGLWVAFWFFLAQL	HLA-DPA1*01:03/DPB1*02:01	0.01	313	327	1	EPITOPE	1	7	2	yes	APT12088.1
DHGLWVAFWFFLAQL	HLA-DPA1*01:03/DPB1*02:01	0.01	313	327	1	EPITOPE	1	7	2	yes	ATO63697.1
DHGLWVAFWFFLAQL	HLA-DPA1*01:03/DPB1*02:01	0.01	313	327	1	EPITOPE	1	7	2	yes	ATO68242.1
DHGLWVAFWFFLAQL	HLA-DPA1*01:03/DPB1*02:01	0.01	313	327	1	EPITOPE	1	7	2	yes	ATO72788.1
DHGLWVAFWFFLAQL	HLA-DPA1*01:03/DPB1*02:01	0.01	313	327	1	EPITOPE	1	7	2	yes	AXO22541.1
DHGLWVAFWFFLAQL	HLA-DPA1*01:03/DPB1*02:01	0.01	313	327	1	EPITOPE	1	7	2	yes	BAN32210.1
GLWVAFWFFLAQLNL	HLA-DPA1*01/DPB1*04:01	0.01	315	329	1	EPITOPE	1	7	3	yes	APA76889.1
GLWVAFWFFLAQLNL	HLA-DPA1*01/DPB1*04:01	0.01	315	329	1	EPITOPE	1	7	3	yes	APT12088.1
GLWVAFWFFLAQLNL	HLA-DPA1*01/DPB1*04:01	0.01	315	329	1	EPITOPE	1	7	3	yes	ATO63697.1
GLWVAFWFFLAQLNL	HLA-DPA1*01/DPB1*04:01	0.01	315	329	1	EPITOPE	1	7	3	yes	ATO68242.1
GLWVAFWFFLAQLNL	HLA-DPA1*01/DPB1*04:01	0.01	315	329	1	EPITOPE	1	7	3	yes	ATO72788.1
GLWVAFWFFLAQLNL	HLA-DPA1*01/DPB1*04:01	0.01	315	329	1	EPITOPE	1	7	3	yes	AXO22541.1
GLWVAFWFFLAQLNL	HLA-DPA1*01/DPB1*04:01	0.01	315	329	1	EPITOPE	1	7	3	yes	BAN32210.1
GLWVAFWFFLAQLNL	HLA-DPA1*01:03/DPB1*02:01	0.01	315	329	1	EPITOPE	1	7	3	yes	APA76889.1
GLWVAFWFFLAQLNL	HLA-DPA1*01:03/DPB1*02:01	0.01	315	329	1	EPITOPE	1	7	3	yes	APT12088.1
GLWVAFWFFLAQLNL	HLA-DPA1*01:03/DPB1*02:01	0.01	315	329	1	EPITOPE	1	7	3	yes	ATO63697.1
GLWVAFWFFLAQLNL	HLA-DPA1*01:03/DPB1*02:01	0.01	315	329	1	EPITOPE	1	7	3	yes	ATO68242.1
GLWVAFWFFLAQLNL	HLA-DPA1*01:03/DPB1*02:01	0.01	315	329	1	EPITOPE	1	7	3	yes	ATO72788.1
GLWVAFWFFLAQLNL	HLA-DPA1*01:03/DPB1*02:01	0.01	315	329	1	EPITOPE	1	7	3	yes	AXO22541.1
GLWVAFWFFLAQLNL	HLA-DPA1*01:03/DPB1*02:01	0.01	315	329	1	EPITOPE	1	7	3	yes	BAN32210.1
GLWVAFWFFLAQLNL	HLA-DPA1*03:01/DPB1*04:02	0.02	315	329	1	EPITOPE	1	7	3	yes	APA76889.1
GLWVAFWFFLAQLNL	HLA-DPA1*03:01/DPB1*04:02	0.02	315	329	1	EPITOPE	1	7	3	yes	APT12088.1
GLWVAFWFFLAQLNL	HLA-DPA1*03:01/DPB1*04:02	0.02	315	329	1	EPITOPE	1	7	3	yes	ATO63697.1
GLWVAFWFFLAQLNL	HLA-DPA1*03:01/DPB1*04:02	0.02	315	329	1	EPITOPE	1	7	3	yes	ATO68242.1
GLWVAFWFFLAQLNL	HLA-DPA1*03:01/DPB1*04:02	0.02	315	329	1	EPITOPE	1	7	3	yes	ATO72788.1
GLWVAFWFFLAQLNL	HLA-DPA1*03:01/DPB1*04:02	0.02	315	329	1	EPITOPE	1	7	3	yes	AXO22541.1
GLWVAFWFFLAQLNL	HLA-DPA1*03:01/DPB1*04:02	0.02	315	329	1	EPITOPE	1	7	3	yes	BAN32210.1
GVFSALPASVVFAGD	HLA-DRB1*09:01	0.01	251	265	1	EPITOPE	1	5	1	yes	ATO63697.1
GVFSALPASVVFAGD	HLA-DRB1*09:01	0.01	251	265	1	EPITOPE	1	5	1	yes	ATO68242.1
GVFSALPASVVFAGD	HLA-DRB1*09:01	0.01	251	265	1	EPITOPE	1	5	1	yes	ATO72788.1
GVFSALPASVVFAGD	HLA-DRB1*09:01	0.01	251	265	1	EPITOPE	1	5	1	yes	AXO22541.1
GVFSALPASVVFAGD	HLA-DRB1*09:01	0.01	251	265	1	EPITOPE	1	5	1	yes	BAN32210.1
GVFSAVPATFAFTWE	HLA-DRB1*09:01	0.015	251	265	1	EPITOPE	1	1	1	yes	APA76889.1
GYMLLTVTADLVNPI	HLA-DRB3*01:01	0.01	389	403	1	EPITOPE	0.533333	7	1	yes	APA76889.1
GYMLLTVTADLVNPI	HLA-DRB3*01:01	0.01	389	403	1	EPITOPE	0.533333	7	1	yes	APT12088.1
GYMLLTVTADLVNPI	HLA-DRB3*01:01	0.01	389	403	1	EPITOPE	0.533333	7	1	yes	ATO63697.1
GYMLLTVTADLVNPI	HLA-DRB3*01:01	0.01	389	403	1	EPITOPE	0.533333	7	1	yes	ATO68242.1
GYMLLTVTADLVNPI	HLA-DRB3*01:01	0.01	389	403	1	EPITOPE	0.533333	7	1	yes	ATO72788.1
GYMLLTVTADLVNPI	HLA-DRB3*01:01	0.01	389	403	1	EPITOPE	0.533333	7	1	yes	AXO22541.1
GYMLLTVTADLVNPI	HLA-DRB3*01:01	0.01	389	403	1	EPITOPE	0.533333	7	1	yes	BAN32210.1
HGLWVAFWFFLAQLN	HLA-DPA1*01/DPB1*04:01	0.01	314	328	1	EPITOPE	1	7	2	yes	APA76889.1
HGLWVAFWFFLAQLN	HLA-DPA1*01/DPB1*04:01	0.01	314	328	1	EPITOPE	1	7	2	yes	APT12088.1
HGLWVAFWFFLAQLN	HLA-DPA1*01/DPB1*04:01	0.01	314	328	1	EPITOPE	1	7	2	yes	ATO63697.1
HGLWVAFWFFLAQLN	HLA-DPA1*01/DPB1*04:01	0.01	314	328	1	EPITOPE	1	7	2	yes	ATO68242.1
HGLWVAFWFFLAQLN	HLA-DPA1*01/DPB1*04:01	0.01	314	328	1	EPITOPE	1	7	2	yes	ATO72788.1
HGLWVAFWFFLAQLN	HLA-DPA1*01/DPB1*04:01	0.01	314	328	1	EPITOPE	1	7	2	yes	AXO22541.1
HGLWVAFWFFLAQLN	HLA-DPA1*01/DPB1*04:01	0.01	314	328	1	EPITOPE	1	7	2	yes	BAN32210.1
HGLWVAFWFFLAQLN	HLA-DPA1*01:03/DPB1*02:01	0.01	314	328	1	EPITOPE	1	7	2	yes	APA76889.1
HGLWVAFWFFLAQLN	HLA-DPA1*01:03/DPB1*02:01	0.01	314	328	1	EPITOPE	1	7	2	yes	APT12088.1
HGLWVAFWFFLAQLN	HLA-DPA1*01:03/DPB1*02:01	0.01	314	328	1	EPITOPE	1	7	2	yes	ATO63697.1
HGLWVAFWFFLAQLN	HLA-DPA1*01:03/DPB1*02:01	0.01	314	328	1	EPITOPE	1	7	2	yes	ATO68242.1
HGLWVAFWFFLAQLN	HLA-DPA1*01:03/DPB1*02:01	0.01	314	328	1	EPITOPE	1	7	2	yes	ATO72788.1
HGLWVAFWFFLAQLN	HLA-DPA1*01:03/DPB1*02:01	0.01	314	328	1	EPITOPE	1	7	2	yes	AXO22541.1
HGLWVAFWFFLAQLN	HLA-DPA1*01:03/DPB1*02:01	0.01	314	328	1	EPITOPE	1	7	2	yes	BAN32210.1
HYGVFSALPASVVFA	HLA-DRB1*09:01	0.01	249	263	1	EPITOPE	1	5	1	yes	ATO63697.1
HYGVFSALPASVVFA	HLA-DRB1*09:01	0.01	249	263	1	EPITOPE	1	5	1	yes	ATO68242.1
HYGVFSALPASVVFA	HLA-DRB1*09:01	0.01	249	263	1	EPITOPE	1	5	1	yes	ATO72788.1
HYGVFSALPASVVFA	HLA-DRB1*09:01	0.01	249	263	1	EPITOPE	1	5	1	yes	AXO22541.1
HYGVFSALPASVVFA	HLA-DRB1*09:01	0.01	249	263	1	EPITOPE	1	5	1	yes	BAN32210.1
HYGVFSAVPATFAFT	HLA-DRB1*09:01	0.01	249	263	1	EPITOPE	1	1	1	yes	APA76889.1
LWVAFWFFLAQLNLI	HLA-DPA1*01/DPB1*04:01	0.01	316	330	1	EPITOPE	0.933333	7	3	yes	APA76889.1
LWVAFWFFLAQLNLI	HLA-DPA1*01/DPB1*04:01	0.01	316	330	1	EPITOPE	0.933333	7	3	yes	APT12088.1
LWVAFWFFLAQLNLI	HLA-DPA1*01/DPB1*04:01	0.01	316	330	1	EPITOPE	0.933333	7	3	yes	ATO63697.1
LWVAFWFFLAQLNLI	HLA-DPA1*01/DPB1*04:01	0.01	316	330	1	EPITOPE	0.933333	7	3	yes	ATO68242.1
LWVAFWFFLAQLNLI	HLA-DPA1*01/DPB1*04:01	0.01	316	330	1	EPITOPE	0.933333	7	3	yes	ATO72788.1
LWVAFWFFLAQLNLI	HLA-DPA1*01/DPB1*04:01	0.01	316	330	1	EPITOPE	0.933333	7	3	yes	AXO22541.1
LWVAFWFFLAQLNLI	HLA-DPA1*01/DPB1*04:01	0.01	316	330	1	EPITOPE	0.933333	7	3	yes	BAN32210.1
LWVAFWFFLAQLNLI	HLA-DPA1*01:03/DPB1*02:01	0.01	316	330	1	EPITOPE	0.933333	7	3	yes	APA76889.1
LWVAFWFFLAQLNLI	HLA-DPA1*01:03/DPB1*02:01	0.01	316	330	1	EPITOPE	0.933333	7	3	yes	APT12088.1
LWVAFWFFLAQLNLI	HLA-DPA1*01:03/DPB1*02:01	0.01	316	330	1	EPITOPE	0.933333	7	3	yes	ATO63697.1
LWVAFWFFLAQLNLI	HLA-DPA1*01:03/DPB1*02:01	0.01	316	330	1	EPITOPE	0.933333	7	3	yes	ATO68242.1
LWVAFWFFLAQLNLI	HLA-DPA1*01:03/DPB1*02:01	0.01	316	330	1	EPITOPE	0.933333	7	3	yes	ATO72788.1
LWVAFWFFLAQLNLI	HLA-DPA1*01:03/DPB1*02:01	0.01	316	330	1	EPITOPE	0.933333	7	3	yes	AXO22541.1
LWVAFWFFLAQLNLI	HLA-DPA1*01:03/DPB1*02:01	0.01	316	330	1	EPITOPE	0.933333	7	3	yes	BAN32210.1
LWVAFWFFLAQLNLI	HLA-DPA1*03:01/DPB1*04:02	0.01	316	330	1	EPITOPE	0.933333	7	3	yes	APA76889.1
LWVAFWFFLAQLNLI	HLA-DPA1*03:01/DPB1*04:02	0.01	316	330	1	EPITOPE	0.933333	7	3	yes	APT12088.1
LWVAFWFFLAQLNLI	HLA-DPA1*03:01/DPB1*04:02	0.01	316	330	1	EPITOPE	0.933333	7	3	yes	ATO63697.1
LWVAFWFFLAQLNLI	HLA-DPA1*03:01/DPB1*04:02	0.01	316	330	1	EPITOPE	0.933333	7	3	yes	ATO68242.1
LWVAFWFFLAQLNLI	HLA-DPA1*03:01/DPB1*04:02	0.01	316	330	1	EPITOPE	0.933333	7	3	yes	ATO72788.1
LWVAFWFFLAQLNLI	HLA-DPA1*03:01/DPB1*04:02	0.01	316	330	1	EPITOPE	0.933333	7	3	yes	AXO22541.1
LWVAFWFFLAQLNLI	HLA-DPA1*03:01/DPB1*04:02	0.01	316	330	1	EPITOPE	0.933333	7	3	yes	BAN32210.1
PAHYGVFSALPASVV	HLA-DRB1*09:01	0.01	247	261	1	EPITOPE	1	5	1	yes	ATO63697.1
PAHYGVFSALPASVV	HLA-DRB1*09:01	0.01	247	261	1	EPITOPE	1	5	1	yes	ATO68242.1
PAHYGVFSALPASVV	HLA-DRB1*09:01	0.01	247	261	1	EPITOPE	1	5	1	yes	ATO72788.1
PAHYGVFSALPASVV	HLA-DRB1*09:01	0.01	247	261	1	EPITOPE	1	5	1	yes	AXO22541.1
PAHYGVFSALPASVV	HLA-DRB1*09:01	0.01	247	261	1	EPITOPE	1	5	1	yes	BAN32210.1
PAHYGVFSAVPATFA	HLA-DRB1*09:01	0.015	247	261	1	EPITOPE	1	1	1	yes	APA76889.1
TVDHGLWVAFWFFLA	HLA-DPA1*01/DPB1*04:01	0.015	311	325	1	EPITOPE	1	7	2	yes	APA76889.1
TVDHGLWVAFWFFLA	HLA-DPA1*01/DPB1*04:01	0.015	311	325	1	EPITOPE	1	7	2	yes	APT12088.1
TVDHGLWVAFWFFLA	HLA-DPA1*01/DPB1*04:01	0.015	311	325	1	EPITOPE	1	7	2	yes	ATO63697.1
TVDHGLWVAFWFFLA	HLA-DPA1*01/DPB1*04:01	0.015	311	325	1	EPITOPE	1	7	2	yes	ATO68242.1
TVDHGLWVAFWFFLA	HLA-DPA1*01/DPB1*04:01	0.015	311	325	1	EPITOPE	1	7	2	yes	ATO72788.1
TVDHGLWVAFWFFLA	HLA-DPA1*01/DPB1*04:01	0.015	311	325	1	EPITOPE	1	7	2	yes	AXO22541.1
TVDHGLWVAFWFFLA	HLA-DPA1*01/DPB1*04:01	0.015	311	325	1	EPITOPE	1	7	2	yes	BAN32210.1
TVDHGLWVAFWFFLA	HLA-DPA1*01:03/DPB1*02:01	0.01	311	325	1	EPITOPE	1	7	2	yes	APA76889.1
TVDHGLWVAFWFFLA	HLA-DPA1*01:03/DPB1*02:01	0.01	311	325	1	EPITOPE	1	7	2	yes	APT12088.1
TVDHGLWVAFWFFLA	HLA-DPA1*01:03/DPB1*02:01	0.01	311	325	1	EPITOPE	1	7	2	yes	ATO63697.1
TVDHGLWVAFWFFLA	HLA-DPA1*01:03/DPB1*02:01	0.01	311	325	1	EPITOPE	1	7	2	yes	ATO68242.1
TVDHGLWVAFWFFLA	HLA-DPA1*01:03/DPB1*02:01	0.01	311	325	1	EPITOPE	1	7	2	yes	ATO72788.1
TVDHGLWVAFWFFLA	HLA-DPA1*01:03/DPB1*02:01	0.01	311	325	1	EPITOPE	1	7	2	yes	AXO22541.1
TVDHGLWVAFWFFLA	HLA-DPA1*01:03/DPB1*02:01	0.01	311	325	1	EPITOPE	1	7	2	yes	BAN32210.1
VAFWFFLAQLNLILG	HLA-DPA1*03:01/DPB1*04:02	0.01	318	332	1	EPITOPE	0.8	7	1	yes	APA76889.1
VAFWFFLAQLNLILG	HLA-DPA1*03:01/DPB1*04:02	0.01	318	332	1	EPITOPE	0.8	7	1	yes	APT12088.1
VAFWFFLAQLNLILG	HLA-DPA1*03:01/DPB1*04:02	0.01	318	332	1	EPITOPE	0.8	7	1	yes	ATO63697.1
VAFWFFLAQLNLILG	HLA-DPA1*03:01/DPB1*04:02	0.01	318	332	1	EPITOPE	0.8	7	1	yes	ATO68242.1
VAFWFFLAQLNLILG	HLA-DPA1*03:01/DPB1*04:02	0.01	318	332	1	EPITOPE	0.8	7	1	yes	ATO72788.1
VAFWFFLAQLNLILG	HLA-DPA1*03:01/DPB1*04:02	0.01	318	332	1	EPITOPE	0.8	7	1	yes	AXO22541.1
VAFWFFLAQLNLILG	HLA-DPA1*03:01/DPB1*04:02	0.01	318	332	1	EPITOPE	0.8	7	1	yes	BAN32210.1
VDHGLWVAFWFFLAQ	HLA-DPA1*01/DPB1*04:01	0.01	312	326	1	EPITOPE	1	7	2	yes	APA76889.1
VDHGLWVAFWFFLAQ	HLA-DPA1*01/DPB1*04:01	0.01	312	326	1	EPITOPE	1	7	2	yes	APT12088.1
VDHGLWVAFWFFLAQ	HLA-DPA1*01/DPB1*04:01	0.01	312	326	1	EPITOPE	1	7	2	yes	ATO63697.1
VDHGLWVAFWFFLAQ	HLA-DPA1*01/DPB1*04:01	0.01	312	326	1	EPITOPE	1	7	2	yes	ATO68242.1
VDHGLWVAFWFFLAQ	HLA-DPA1*01/DPB1*04:01	0.01	312	326	1	EPITOPE	1	7	2	yes	ATO72788.1
VDHGLWVAFWFFLAQ	HLA-DPA1*01/DPB1*04:01	0.01	312	326	1	EPITOPE	1	7	2	yes	AXO22541.1
VDHGLWVAFWFFLAQ	HLA-DPA1*01/DPB1*04:01	0.01	312	326	1	EPITOPE	1	7	2	yes	BAN32210.1
VDHGLWVAFWFFLAQ	HLA-DPA1*01:03/DPB1*02:01	0.01	312	326	1	EPITOPE	1	7	2	yes	APA76889.1
VDHGLWVAFWFFLAQ	HLA-DPA1*01:03/DPB1*02:01	0.01	312	326	1	EPITOPE	1	7	2	yes	APT12088.1
VDHGLWVAFWFFLAQ	HLA-DPA1*01:03/DPB1*02:01	0.01	312	326	1	EPITOPE	1	7	2	yes	ATO63697.1
VDHGLWVAFWFFLAQ	HLA-DPA1*01:03/DPB1*02:01	0.01	312	326	1	EPITOPE	1	7	2	yes	ATO68242.1
VDHGLWVAFWFFLAQ	HLA-DPA1*01:03/DPB1*02:01	0.01	312	326	1	EPITOPE	1	7	2	yes	ATO72788.1
VDHGLWVAFWFFLAQ	HLA-DPA1*01:03/DPB1*02:01	0.01	312	326	1	EPITOPE	1	7	2	yes	AXO22541.1
VDHGLWVAFWFFLAQ	HLA-DPA1*01:03/DPB1*02:01	0.01	312	326	1	EPITOPE	1	7	2	yes	BAN32210.1
WVAFWFFLAQLNLIL	HLA-DPA1*01/DPB1*04:01	0.015	317	331	1	EPITOPE	0.866667	7	3	yes	APA76889.1
WVAFWFFLAQLNLIL	HLA-DPA1*01/DPB1*04:01	0.015	317	331	1	EPITOPE	0.866667	7	3	yes	APT12088.1
WVAFWFFLAQLNLIL	HLA-DPA1*01/DPB1*04:01	0.015	317	331	1	EPITOPE	0.866667	7	3	yes	ATO63697.1
WVAFWFFLAQLNLIL	HLA-DPA1*01/DPB1*04:01	0.015	317	331	1	EPITOPE	0.866667	7	3	yes	ATO68242.1
WVAFWFFLAQLNLIL	HLA-DPA1*01/DPB1*04:01	0.015	317	331	1	EPITOPE	0.866667	7	3	yes	ATO72788.1
WVAFWFFLAQLNLIL	HLA-DPA1*01/DPB1*04:01	0.015	317	331	1	EPITOPE	0.866667	7	3	yes	AXO22541.1
WVAFWFFLAQLNLIL	HLA-DPA1*01/DPB1*04:01	0.015	317	331	1	EPITOPE	0.866667	7	3	yes	BAN32210.1
WVAFWFFLAQLNLIL	HLA-DPA1*01:03/DPB1*02:01	0.01	317	331	1	EPITOPE	0.866667	7	3	yes	APA76889.1
WVAFWFFLAQLNLIL	HLA-DPA1*01:03/DPB1*02:01	0.01	317	331	1	EPITOPE	0.866667	7	3	yes	APT12088.1
WVAFWFFLAQLNLIL	HLA-DPA1*01:03/DPB1*02:01	0.01	317	331	1	EPITOPE	0.866667	7	3	yes	ATO63697.1
WVAFWFFLAQLNLIL	HLA-DPA1*01:03/DPB1*02:01	0.01	317	331	1	EPITOPE	0.866667	7	3	yes	ATO68242.1
WVAFWFFLAQLNLIL	HLA-DPA1*01:03/DPB1*02:01	0.01	317	331	1	EPITOPE	0.866667	7	3	yes	ATO72788.1
WVAFWFFLAQLNLIL	HLA-DPA1*01:03/DPB1*02:01	0.01	317	331	1	EPITOPE	0.866667	7	3	yes	AXO22541.1
WVAFWFFLAQLNLIL	HLA-DPA1*01:03/DPB1*02:01	0.01	317	331	1	EPITOPE	0.866667	7	3	yes	BAN32210.1
WVAFWFFLAQLNLIL	HLA-DPA1*03:01/DPB1*04:02	0.01	317	331	1	EPITOPE	0.866667	7	3	yes	APA76889.1
WVAFWFFLAQLNLIL	HLA-DPA1*03:01/DPB1*04:02	0.01	317	331	1	EPITOPE	0.866667	7	3	yes	APT12088.1
WVAFWFFLAQLNLIL	HLA-DPA1*03:01/DPB1*04:02	0.01	317	331	1	EPITOPE	0.866667	7	3	yes	ATO63697.1
WVAFWFFLAQLNLIL	HLA-DPA1*03:01/DPB1*04:02	0.01	317	331	1	EPITOPE	0.866667	7	3	yes	ATO68242.1
WVAFWFFLAQLNLIL	HLA-DPA1*03:01/DPB1*04:02	0.01	317	331	1	EPITOPE	0.866667	7	3	yes	ATO72788.1
WVAFWFFLAQLNLIL	HLA-DPA1*03:01/DPB1*04:02	0.01	317	331	1	EPITOPE	0.866667	7	3	yes	AXO22541.1
WVAFWFFLAQLNLIL	HLA-DPA1*03:01/DPB1*04:02	0.01	317	331	1	EPITOPE	0.866667	7	3	yes	BAN32210.1
YGVFSALPASVVFAG	HLA-DRB1*09:01	0.01	250	264	1	EPITOPE	1	5	1	yes	ATO63697.1
YGVFSALPASVVFAG	HLA-DRB1*09:01	0.01	250	264	1	EPITOPE	1	5	1	yes	ATO68242.1
YGVFSALPASVVFAG	HLA-DRB1*09:01	0.01	250	264	1	EPITOPE	1	5	1	yes	ATO72788.1
YGVFSALPASVVFAG	HLA-DRB1*09:01	0.01	250	264	1	EPITOPE	1	5	1	yes	AXO22541.1
YGVFSALPASVVFAG	HLA-DRB1*09:01	0.01	250	264	1	EPITOPE	1	5	1	yes	BAN32210.1
YGVFSAVPATFAFTW	HLA-DRB1*09:01	0.01	250	264	1	EPITOPE	1	1	1	yes	APA76889.1
YMLLTVTADLVNPIR	HLA-DRB3*01:01	0.01	390	404	1	EPITOPE	0.6	7	1	yes	APA76889.1
YMLLTVTADLVNPIR	HLA-DRB3*01:01	0.01	390	404	1	EPITOPE	0.6	7	1	yes	APT12088.1
YMLLTVTADLVNPIR	HLA-DRB3*01:01	0.01	390	404	1	EPITOPE	0.6	7	1	yes	ATO63697.1
YMLLTVTADLVNPIR	HLA-DRB3*01:01	0.01	390	404	1	EPITOPE	0.6	7	1	yes	ATO68242.1
YMLLTVTADLVNPIR	HLA-DRB3*01:01	0.01	390	404	1	EPITOPE	0.6	7	1	yes	ATO72788.1
YMLLTVTADLVNPIR	HLA-DRB3*01:01	0.01	390	404	1	EPITOPE	0.6	7	1	yes	AXO22541.1
YMLLTVTADLVNPIR	HLA-DRB3*01:01	0.01	390	404	1	EPITOPE	0.6	7	1	yes	BAN32210.1
EWLSDPSFALPLVSA	HLA-DRB3*01:01	0.01	147	161	19	EPITOPE	0.933333	6	1	yes	APA75473.1
EWLSDPSFALPLVSA	HLA-DRB3*01:01	0.01	147	161	19	EPITOPE	0.933333	6	1	yes	APT11244.1
EWLSDPSFALPLVSA	HLA-DRB3*01:01	0.01	147	161	19	EPITOPE	0.933333	6	1	yes	ATO66941.1
EWLSDPSFALPLVSA	HLA-DRB3*01:01	0.01	147	161	19	EPITOPE	0.933333	6	1	yes	ATO71476.1
EWLSDPSFALPLVSA	HLA-DRB3*01:01	0.01	147	161	19	EPITOPE	0.933333	6	1	yes	AXO23887.1
EWLSDPSFALPLVSA	HLA-DRB3*01:01	0.01	147	161	19	EPITOPE	0.933333	6	1	yes	BAN30778.1
EWRSDPSFALPLVSA	HLA-DRB3*01:01	0.01	147	161	19	EPITOPE	0.933333	1	1	yes	ATO62414.1
GHSIEWLSDPSFALP	HLA-DRB3*01:01	0.01	143	157	19	EPITOPE	1	6	1	yes	APA75473.1
GHSIEWLSDPSFALP	HLA-DRB3*01:01	0.01	143	157	19	EPITOPE	1	6	1	yes	APT11244.1
GHSIEWLSDPSFALP	HLA-DRB3*01:01	0.01	143	157	19	EPITOPE	1	6	1	yes	ATO66941.1
GHSIEWLSDPSFALP	HLA-DRB3*01:01	0.01	143	157	19	EPITOPE	1	6	1	yes	ATO71476.1
GHSIEWLSDPSFALP	HLA-DRB3*01:01	0.01	143	157	19	EPITOPE	1	6	1	yes	AXO23887.1
GHSIEWLSDPSFALP	HLA-DRB3*01:01	0.01	143	157	19	EPITOPE	1	6	1	yes	BAN30778.1
GHSIEWRSDPSFALP	HLA-DRB3*01:01	0.01	143	157	19	EPITOPE	1	1	1	yes	ATO62414.1
HSIEWLSDPSFALPL	HLA-DRB3*01:01	0.01	144	158	19	EPITOPE	1	6	1	yes	APA75473.1
HSIEWLSDPSFALPL	HLA-DRB3*01:01	0.01	144	158	19	EPITOPE	1	6	1	yes	APT11244.1
HSIEWLSDPSFALPL	HLA-DRB3*01:01	0.01	144	158	19	EPITOPE	1	6	1	yes	ATO66941.1
HSIEWLSDPSFALPL	HLA-DRB3*01:01	0.01	144	158	19	EPITOPE	1	6	1	yes	ATO71476.1
HSIEWLSDPSFALPL	HLA-DRB3*01:01	0.01	144	158	19	EPITOPE	1	6	1	yes	AXO23887.1
HSIEWLSDPSFALPL	HLA-DRB3*01:01	0.01	144	158	19	EPITOPE	1	6	1	yes	BAN30778.1
HSIEWRSDPSFALPL	HLA-DRB3*01:01	0.01	144	158	19	EPITOPE	1	1	1	yes	ATO62414.1
IEWLSDPSFALPLVS	HLA-DRB3*01:01	0.01	146	160	19	EPITOPE	1	6	1	yes	APA75473.1
IEWLSDPSFALPLVS	HLA-DRB3*01:01	0.01	146	160	19	EPITOPE	1	6	1	yes	APT11244.1
IEWLSDPSFALPLVS	HLA-DRB3*01:01	0.01	146	160	19	EPITOPE	1	6	1	yes	ATO66941.1
IEWLSDPSFALPLVS	HLA-DRB3*01:01	0.01	146	160	19	EPITOPE	1	6	1	yes	ATO71476.1
IEWLSDPSFALPLVS	HLA-DRB3*01:01	0.01	146	160	19	EPITOPE	1	6	1	yes	AXO23887.1
IEWLSDPSFALPLVS	HLA-DRB3*01:01	0.01	146	160	19	EPITOPE	1	6	1	yes	BAN30778.1
IEWRSDPSFALPLVS	HLA-DRB3*01:01	0.01	146	160	19	EPITOPE	1	1	1	yes	ATO62414.1
LGHSIEWLSDPSFAL	HLA-DRB3*01:01	0.01	142	156	19	EPITOPE	1	6	1	yes	APA75473.1
LGHSIEWLSDPSFAL	HLA-DRB3*01:01	0.01	142	156	19	EPITOPE	1	6	1	yes	APT11244.1
LGHSIEWLSDPSFAL	HLA-DRB3*01:01	0.01	142	156	19	EPITOPE	1	6	1	yes	ATO66941.1
LGHSIEWLSDPSFAL	HLA-DRB3*01:01	0.01	142	156	19	EPITOPE	1	6	1	yes	ATO71476.1
LGHSIEWLSDPSFAL	HLA-DRB3*01:01	0.01	142	156	19	EPITOPE	1	6	1	yes	AXO23887.1
LGHSIEWLSDPSFAL	HLA-DRB3*01:01	0.01	142	156	19	EPITOPE	1	6	1	yes	BAN30778.1
LGHSIEWRSDPSFAL	HLA-DRB3*01:01	0.01	142	156	19	EPITOPE	1	1	1	yes	ATO62414.1
SIEWLSDPSFALPLV	HLA-DRB3*01:01	0.01	145	159	19	EPITOPE	1	6	1	yes	APA75473.1
SIEWLSDPSFALPLV	HLA-DRB3*01:01	0.01	145	159	19	EPITOPE	1	6	1	yes	APT11244.1
SIEWLSDPSFALPLV	HLA-DRB3*01:01	0.01	145	159	19	EPITOPE	1	6	1	yes	ATO66941.1
SIEWLSDPSFALPLV	HLA-DRB3*01:01	0.01	145	159	19	EPITOPE	1	6	1	yes	ATO71476.1
SIEWLSDPSFALPLV	HLA-DRB3*01:01	0.01	145	159	19	EPITOPE	1	6	1	yes	AXO23887.1
SIEWLSDPSFALPLV	HLA-DRB3*01:01	0.01	145	159	19	EPITOPE	1	6	1	yes	BAN30778.1
SIEWRSDPSFALPLV	HLA-DRB3*01:01	0.01	145	159	19	EPITOPE	1	1	1	yes	ATO62414.1
WLSDPSFALPLVSAV	HLA-DRB3*01:01	0.01	148	162	19	EPITOPE	0.866667	6	1	yes	APA75473.1
WLSDPSFALPLVSAV	HLA-DRB3*01:01	0.01	148	162	19	EPITOPE	0.866667	6	1	yes	APT11244.1
WLSDPSFALPLVSAV	HLA-DRB3*01:01	0.01	148	162	19	EPITOPE	0.866667	6	1	yes	ATO66941.1
WLSDPSFALPLVSAV	HLA-DRB3*01:01	0.01	148	162	19	EPITOPE	0.866667	6	1	yes	ATO71476.1
WLSDPSFALPLVSAV	HLA-DRB3*01:01	0.01	148	162	19	EPITOPE	0.866667	6	1	yes	AXO23887.1
WLSDPSFALPLVSAV	HLA-DRB3*01:01	0.01	148	162	19	EPITOPE	0.866667	6	1	yes	BAN30778.1
WRSDPSFALPLVSAV	HLA-DRB3*01:01	0.01	148	162	19	EPITOPE	0.866667	1	1	yes	ATO62414.1
AVFLLLRAVPSLRVN	HLA-DRB1*09:01	0.01	49	63	25	EPITOPE	0.6	7	2	yes	APA74689.2
AVFLLLRAVPSLRVN	HLA-DRB1*09:01	0.01	49	63	25	EPITOPE	0.6	7	2	yes	APT09903.1
AVFLLLRAVPSLRVN	HLA-DRB1*09:01	0.01	49	63	25	EPITOPE	0.6	7	2	yes	ATO61710.1
AVFLLLRAVPSLRVN	HLA-DRB1*09:01	0.01	49	63	25	EPITOPE	0.6	7	2	yes	ATO66254.1
AVFLLLRAVPSLRVN	HLA-DRB1*09:01	0.01	49	63	25	EPITOPE	0.6	7	2	yes	ATO70783.1
AVFLLLRAVPSLRVN	HLA-DRB1*09:01	0.01	49	63	25	EPITOPE	0.6	7	2	yes	AXO24634.1
AVFLLLRAVPSLRVN	HLA-DRB1*09:01	0.01	49	63	25	EPITOPE	0.6	7	2	yes	BAN29973.1
AVFLLLRAVPSLRVN	HLA-DRB3*02:02	0.01	49	63	25	EPITOPE	0.6	7	2	yes	APA74689.2
AVFLLLRAVPSLRVN	HLA-DRB3*02:02	0.01	49	63	25	EPITOPE	0.6	7	2	yes	APT09903.1
AVFLLLRAVPSLRVN	HLA-DRB3*02:02	0.01	49	63	25	EPITOPE	0.6	7	2	yes	ATO61710.1
AVFLLLRAVPSLRVN	HLA-DRB3*02:02	0.01	49	63	25	EPITOPE	0.6	7	2	yes	ATO66254.1
AVFLLLRAVPSLRVN	HLA-DRB3*02:02	0.01	49	63	25	EPITOPE	0.6	7	2	yes	ATO70783.1
AVFLLLRAVPSLRVN	HLA-DRB3*02:02	0.01	49	63	25	EPITOPE	0.6	7	2	yes	AXO24634.1
AVFLLLRAVPSLRVN	HLA-DRB3*02:02	0.01	49	63	25	EPITOPE	0.6	7	2	yes	BAN29973.1
FLLLRAVPSLRVNHA	HLA-DRB1*09:01	0.01	51	65	25	EPITOPE	0.733333	7	2	yes	APA74689.2
FLLLRAVPSLRVNHA	HLA-DRB1*09:01	0.01	51	65	25	EPITOPE	0.733333	7	2	yes	APT09903.1
FLLLRAVPSLRVNHA	HLA-DRB1*09:01	0.01	51	65	25	EPITOPE	0.733333	7	2	yes	ATO61710.1
FLLLRAVPSLRVNHA	HLA-DRB1*09:01	0.01	51	65	25	EPITOPE	0.733333	7	2	yes	ATO66254.1
FLLLRAVPSLRVNHA	HLA-DRB1*09:01	0.01	51	65	25	EPITOPE	0.733333	7	2	yes	ATO70783.1
FLLLRAVPSLRVNHA	HLA-DRB1*09:01	0.01	51	65	25	EPITOPE	0.733333	7	2	yes	AXO24634.1
FLLLRAVPSLRVNHA	HLA-DRB1*09:01	0.01	51	65	25	EPITOPE	0.733333	7	2	yes	BAN29973.1
FLLLRAVPSLRVNHA	HLA-DRB3*02:02	0.01	51	65	25	EPITOPE	0.733333	7	2	yes	APA74689.2
FLLLRAVPSLRVNHA	HLA-DRB3*02:02	0.01	51	65	25	EPITOPE	0.733333	7	2	yes	APT09903.1
FLLLRAVPSLRVNHA	HLA-DRB3*02:02	0.01	51	65	25	EPITOPE	0.733333	7	2	yes	ATO61710.1
FLLLRAVPSLRVNHA	HLA-DRB3*02:02	0.01	51	65	25	EPITOPE	0.733333	7	2	yes	ATO66254.1
FLLLRAVPSLRVNHA	HLA-DRB3*02:02	0.01	51	65	25	EPITOPE	0.733333	7	2	yes	ATO70783.1
FLLLRAVPSLRVNHA	HLA-DRB3*02:02	0.01	51	65	25	EPITOPE	0.733333	7	2	yes	AXO24634.1
FLLLRAVPSLRVNHA	HLA-DRB3*02:02	0.01	51	65	25	EPITOPE	0.733333	7	2	yes	BAN29973.1
IAVFLLLRAVPSLRV	HLA-DRB1*01:01	0.01	48	62	25	EPITOPE	0.533333	7	3	yes	APA74689.2
IAVFLLLRAVPSLRV	HLA-DRB1*01:01	0.01	48	62	25	EPITOPE	0.533333	7	3	yes	APT09903.1
IAVFLLLRAVPSLRV	HLA-DRB1*01:01	0.01	48	62	25	EPITOPE	0.533333	7	3	yes	ATO61710.1
IAVFLLLRAVPSLRV	HLA-DRB1*01:01	0.01	48	62	25	EPITOPE	0.533333	7	3	yes	ATO66254.1
IAVFLLLRAVPSLRV	HLA-DRB1*01:01	0.01	48	62	25	EPITOPE	0.533333	7	3	yes	ATO70783.1
IAVFLLLRAVPSLRV	HLA-DRB1*01:01	0.01	48	62	25	EPITOPE	0.533333	7	3	yes	AXO24634.1
IAVFLLLRAVPSLRV	HLA-DRB1*01:01	0.01	48	62	25	EPITOPE	0.533333	7	3	yes	BAN29973.1
IAVFLLLRAVPSLRV	HLA-DRB1*09:01	0.01	48	62	25	EPITOPE	0.533333	7	3	yes	APA74689.2
IAVFLLLRAVPSLRV	HLA-DRB1*09:01	0.01	48	62	25	EPITOPE	0.533333	7	3	yes	APT09903.1
IAVFLLLRAVPSLRV	HLA-DRB1*09:01	0.01	48	62	25	EPITOPE	0.533333	7	3	yes	ATO61710.1
IAVFLLLRAVPSLRV	HLA-DRB1*09:01	0.01	48	62	25	EPITOPE	0.533333	7	3	yes	ATO66254.1
IAVFLLLRAVPSLRV	HLA-DRB1*09:01	0.01	48	62	25	EPITOPE	0.533333	7	3	yes	ATO70783.1
IAVFLLLRAVPSLRV	HLA-DRB1*09:01	0.01	48	62	25	EPITOPE	0.533333	7	3	yes	AXO24634.1
IAVFLLLRAVPSLRV	HLA-DRB1*09:01	0.01	48	62	25	EPITOPE	0.533333	7	3	yes	BAN29973.1
IAVFLLLRAVPSLRV	HLA-DRB3*02:02	0.01	48	62	25	EPITOPE	0.533333	7	3	yes	APA74689.2
IAVFLLLRAVPSLRV	HLA-DRB3*02:02	0.01	48	62	25	EPITOPE	0.533333	7	3	yes	APT09903.1
IAVFLLLRAVPSLRV	HLA-DRB3*02:02	0.01	48	62	25	EPITOPE	0.533333	7	3	yes	ATO61710.1
IAVFLLLRAVPSLRV	HLA-DRB3*02:02	0.01	48	62	25	EPITOPE	0.533333	7	3	yes	ATO66254.1
IAVFLLLRAVPSLRV	HLA-DRB3*02:02	0.01	48	62	25	EPITOPE	0.533333	7	3	yes	ATO70783.1
IAVFLLLRAVPSLRV	HLA-DRB3*02:02	0.01	48	62	25	EPITOPE	0.533333	7	3	yes	AXO24634.1
IAVFLLLRAVPSLRV	HLA-DRB3*02:02	0.01	48	62	25	EPITOPE	0.533333	7	3	yes	BAN29973.1
LLLRAVPSLRVNHAN	HLA-DRB1*09:01	0.01	52	66	25	EPITOPE	0.8	7	2	yes	APA74689.2
LLLRAVPSLRVNHAN	HLA-DRB1*09:01	0.01	52	66	25	EPITOPE	0.8	7	2	yes	APT09903.1
LLLRAVPSLRVNHAN	HLA-DRB1*09:01	0.01	52	66	25	EPITOPE	0.8	7	2	yes	ATO61710.1
LLLRAVPSLRVNHAN	HLA-DRB1*09:01	0.01	52	66	25	EPITOPE	0.8	7	2	yes	ATO66254.1
LLLRAVPSLRVNHAN	HLA-DRB1*09:01	0.01	52	66	25	EPITOPE	0.8	7	2	yes	ATO70783.1
LLLRAVPSLRVNHAN	HLA-DRB1*09:01	0.01	52	66	25	EPITOPE	0.8	7	2	yes	AXO24634.1
LLLRAVPSLRVNHAN	HLA-DRB1*09:01	0.01	52	66	25	EPITOPE	0.8	7	2	yes	BAN29973.1
LLLRAVPSLRVNHAN	HLA-DRB3*02:02	0.01	52	66	25	EPITOPE	0.8	7	2	yes	APA74689.2
LLLRAVPSLRVNHAN	HLA-DRB3*02:02	0.01	52	66	25	EPITOPE	0.8	7	2	yes	APT09903.1
LLLRAVPSLRVNHAN	HLA-DRB3*02:02	0.01	52	66	25	EPITOPE	0.8	7	2	yes	ATO61710.1
LLLRAVPSLRVNHAN	HLA-DRB3*02:02	0.01	52	66	25	EPITOPE	0.8	7	2	yes	ATO66254.1
LLLRAVPSLRVNHAN	HLA-DRB3*02:02	0.01	52	66	25	EPITOPE	0.8	7	2	yes	ATO70783.1
LLLRAVPSLRVNHAN	HLA-DRB3*02:02	0.01	52	66	25	EPITOPE	0.8	7	2	yes	AXO24634.1
LLLRAVPSLRVNHAN	HLA-DRB3*02:02	0.01	52	66	25	EPITOPE	0.8	7	2	yes	BAN29973.1
VFLLLRAVPSLRVNH	HLA-DRB1*09:01	0.01	50	64	25	EPITOPE	0.666667	7	2	yes	APA74689.2
VFLLLRAVPSLRVNH	HLA-DRB1*09:01	0.01	50	64	25	EPITOPE	0.666667	7	2	yes	APT09903.1
VFLLLRAVPSLRVNH	HLA-DRB1*09:01	0.01	50	64	25	EPITOPE	0.666667	7	2	yes	ATO61710.1
VFLLLRAVPSLRVNH	HLA-DRB1*09:01	0.01	50	64	25	EPITOPE	0.666667	7	2	yes	ATO66254.1
VFLLLRAVPSLRVNH	HLA-DRB1*09:01	0.01	50	64	25	EPITOPE	0.666667	7	2	yes	ATO70783.1
VFLLLRAVPSLRVNH	HLA-DRB1*09:01	0.01	50	64	25	EPITOPE	0.666667	7	2	yes	AXO24634.1
VFLLLRAVPSLRVNH	HLA-DRB1*09:01	0.01	50	64	25	EPITOPE	0.666667	7	2	yes	BAN29973.1
VFLLLRAVPSLRVNH	HLA-DRB3*02:02	0.01	50	64	25	EPITOPE	0.666667	7	2	yes	APA74689.2
VFLLLRAVPSLRVNH	HLA-DRB3*02:02	0.01	50	64	25	EPITOPE	0.666667	7	2	yes	APT09903.1
VFLLLRAVPSLRVNH	HLA-DRB3*02:02	0.01	50	64	25	EPITOPE	0.666667	7	2	yes	ATO61710.1
VFLLLRAVPSLRVNH	HLA-DRB3*02:02	0.01	50	64	25	EPITOPE	0.666667	7	2	yes	ATO66254.1
VFLLLRAVPSLRVNH	HLA-DRB3*02:02	0.01	50	64	25	EPITOPE	0.666667	7	2	yes	ATO70783.1
VFLLLRAVPSLRVNH	HLA-DRB3*02:02	0.01	50	64	25	EPITOPE	0.666667	7	2	yes	AXO24634.1
VFLLLRAVPSLRVNH	HLA-DRB3*02:02	0.01	50	64	25	EPITOPE	0.666667	7	2	yes	BAN29973.1
ALRFPVFIDAYDQFG	HLA-DRB3*01:01	0.01	21	35	28	EPITOPE	0.533333	7	1	yes	APA73934.1
ALRFPVFIDAYDQFG	HLA-DRB3*01:01	0.01	21	35	28	EPITOPE	0.533333	7	1	yes	APT09008.1
ALRFPVFIDAYDQFG	HLA-DRB3*01:01	0.01	21	35	28	EPITOPE	0.533333	7	1	yes	ATO60975.1
ALRFPVFIDAYDQFG	HLA-DRB3*01:01	0.01	21	35	28	EPITOPE	0.533333	7	1	yes	ATO65534.1
ALRFPVFIDAYDQFG	HLA-DRB3*01:01	0.01	21	35	28	EPITOPE	0.533333	7	1	yes	ATO70105.1
ALRFPVFIDAYDQFG	HLA-DRB3*01:01	0.01	21	35	28	EPITOPE	0.533333	7	1	yes	AXO25347.1
ALRFPVFIDAYDQFG	HLA-DRB3*01:01	0.01	21	35	28	EPITOPE	0.533333	7	1	yes	BAN29208.1
FPVFIDAYDQFGLQV	HLA-DRB3*01:01	0.01	24	38	28	EPITOPE	0.733333	7	1	yes	APA73934.1
FPVFIDAYDQFGLQV	HLA-DRB3*01:01	0.01	24	38	28	EPITOPE	0.733333	7	1	yes	APT09008.1
FPVFIDAYDQFGLQV	HLA-DRB3*01:01	0.01	24	38	28	EPITOPE	0.733333	7	1	yes	ATO60975.1
FPVFIDAYDQFGLQV	HLA-DRB3*01:01	0.01	24	38	28	EPITOPE	0.733333	7	1	yes	ATO65534.1
FPVFIDAYDQFGLQV	HLA-DRB3*01:01	0.01	24	38	28	EPITOPE	0.733333	7	1	yes	ATO70105.1
FPVFIDAYDQFGLQV	HLA-DRB3*01:01	0.01	24	38	28	EPITOPE	0.733333	7	1	yes	AXO25347.1
FPVFIDAYDQFGLQV	HLA-DRB3*01:01	0.01	24	38	28	EPITOPE	0.733333	7	1	yes	BAN29208.1
LRFPVFIDAYDQFGL	HLA-DRB3*01:01	0.01	22	36	28	EPITOPE	0.6	7	1	yes	APA73934.1
LRFPVFIDAYDQFGL	HLA-DRB3*01:01	0.01	22	36	28	EPITOPE	0.6	7	1	yes	APT09008.1
LRFPVFIDAYDQFGL	HLA-DRB3*01:01	0.01	22	36	28	EPITOPE	0.6	7	1	yes	ATO60975.1
LRFPVFIDAYDQFGL	HLA-DRB3*01:01	0.01	22	36	28	EPITOPE	0.6	7	1	yes	ATO65534.1
LRFPVFIDAYDQFGL	HLA-DRB3*01:01	0.01	22	36	28	EPITOPE	0.6	7	1	yes	ATO70105.1
LRFPVFIDAYDQFGL	HLA-DRB3*01:01	0.01	22	36	28	EPITOPE	0.6	7	1	yes	AXO25347.1
LRFPVFIDAYDQFGL	HLA-DRB3*01:01	0.01	22	36	28	EPITOPE	0.6	7	1	yes	BAN29208.1
PVFIDAYDQFGLQVK	HLA-DRB3*01:01	0.015	25	39	28	EPITOPE	0.8	7	1	yes	APA73934.1
PVFIDAYDQFGLQVK	HLA-DRB3*01:01	0.015	25	39	28	EPITOPE	0.8	7	1	yes	APT09008.1
PVFIDAYDQFGLQVK	HLA-DRB3*01:01	0.015	25	39	28	EPITOPE	0.8	7	1	yes	ATO60975.1
PVFIDAYDQFGLQVK	HLA-DRB3*01:01	0.015	25	39	28	EPITOPE	0.8	7	1	yes	ATO65534.1
PVFIDAYDQFGLQVK	HLA-DRB3*01:01	0.015	25	39	28	EPITOPE	0.8	7	1	yes	ATO70105.1
PVFIDAYDQFGLQVK	HLA-DRB3*01:01	0.015	25	39	28	EPITOPE	0.8	7	1	yes	AXO25347.1
PVFIDAYDQFGLQVK	HLA-DRB3*01:01	0.015	25	39	28	EPITOPE	0.8	7	1	yes	BAN29208.1
RFPVFIDAYDQFGLQ	HLA-DRB3*01:01	0.01	23	37	28	EPITOPE	0.666667	7	1	yes	APA73934.1
RFPVFIDAYDQFGLQ	HLA-DRB3*01:01	0.01	23	37	28	EPITOPE	0.666667	7	1	yes	APT09008.1
RFPVFIDAYDQFGLQ	HLA-DRB3*01:01	0.01	23	37	28	EPITOPE	0.666667	7	1	yes	ATO60975.1
RFPVFIDAYDQFGLQ	HLA-DRB3*01:01	0.01	23	37	28	EPITOPE	0.666667	7	1	yes	ATO65534.1
RFPVFIDAYDQFGLQ	HLA-DRB3*01:01	0.01	23	37	28	EPITOPE	0.666667	7	1	yes	ATO70105.1
RFPVFIDAYDQFGLQ	HLA-DRB3*01:01	0.01	23	37	28	EPITOPE	0.666667	7	1	yes	AXO25347.1
RFPVFIDAYDQFGLQ	HLA-DRB3*01:01	0.01	23	37	28	EPITOPE	0.666667	7	1	yes	BAN29208.1
VFIDAYDQFGLQVKC	HLA-DRB3*01:01	0.015	26	40	28	EPITOPE	0.866667	7	1	yes	APA73934.1
VFIDAYDQFGLQVKC	HLA-DRB3*01:01	0.015	26	40	28	EPITOPE	0.866667	7	1	yes	APT09008.1
VFIDAYDQFGLQVKC	HLA-DRB3*01:01	0.015	26	40	28	EPITOPE	0.866667	7	1	yes	ATO60975.1
VFIDAYDQFGLQVKC	HLA-DRB3*01:01	0.015	26	40	28	EPITOPE	0.866667	7	1	yes	ATO65534.1
VFIDAYDQFGLQVKC	HLA-DRB3*01:01	0.015	26	40	28	EPITOPE	0.866667	7	1	yes	ATO70105.1
VFIDAYDQFGLQVKC	HLA-DRB3*01:01	0.015	26	40	28	EPITOPE	0.866667	7	1	yes	AXO25347.1
VFIDAYDQFGLQVKC	HLA-DRB3*01:01	0.015	26	40	28	EPITOPE	0.866667	7	1	yes	BAN29208.1
AFYNRCASVMVRALG	HLA-DRB1*09:01	0.01	155	169	34	EPITOPE	1	1	1	yes	AXO23344.1
DVLTLDDDPATGINL	HLA-DRB3*01:01	0.01	273	287	34	EPITOPE	1	1	1	yes	ATO63089.1
DVLTLDDDPATVINL	HLA-DRB3*01:01	0.01	273	287	34	EPITOPE	1	6	1	yes	APA76033.1
DVLTLDDDPATVINL	HLA-DRB3*01:01	0.01	273	287	34	EPITOPE	1	6	1	yes	APT10633.1
DVLTLDDDPATVINL	HLA-DRB3*01:01	0.01	273	287	34	EPITOPE	1	6	1	yes	ATO67594.1
DVLTLDDDPATVINL	HLA-DRB3*01:01	0.01	273	287	34	EPITOPE	1	6	1	yes	ATO72239.1
DVLTLDDDPATVINL	HLA-DRB3*01:01	0.01	273	287	34	EPITOPE	1	6	1	yes	AXO23344.1
DVLTLDDDPATVINL	HLA-DRB3*01:01	0.01	273	287	34	EPITOPE	1	6	1	yes	BAN31485.1
FIAFYNRCASVMVRA	HLA-DRB1*09:01	0.01	153	167	34	EPITOPE	1	1	1	yes	AXO23344.1
IAFYNRCASVMVRAL	HLA-DRB1*09:01	0.01	154	168	34	EPITOPE	1	1	1	yes	AXO23344.1
IKDVLTLDDDPATGI	HLA-DRB3*01:01	0.01	271	285	34	EPITOPE	1	1	1	yes	ATO63089.1
IKDVLTLDDDPATVI	HLA-DRB3*01:01	0.01	271	285	34	EPITOPE	1	6	1	yes	APA76033.1
IKDVLTLDDDPATVI	HLA-DRB3*01:01	0.01	271	285	34	EPITOPE	1	6	1	yes	APT10633.1
IKDVLTLDDDPATVI	HLA-DRB3*01:01	0.01	271	285	34	EPITOPE	1	6	1	yes	ATO67594.1
IKDVLTLDDDPATVI	HLA-DRB3*01:01	0.01	271	285	34	EPITOPE	1	6	1	yes	ATO72239.1
IKDVLTLDDDPATVI	HLA-DRB3*01:01	0.01	271	285	34	EPITOPE	1	6	1	yes	AXO23344.1
IKDVLTLDDDPATVI	HLA-DRB3*01:01	0.01	271	285	34	EPITOPE	1	6	1	yes	BAN31485.1
KDVLTLDDDPATGIN	HLA-DRB3*01:01	0.01	272	286	34	EPITOPE	1	1	1	yes	ATO63089.1
KDVLTLDDDPATVIN	HLA-DRB3*01:01	0.01	272	286	34	EPITOPE	1	6	1	yes	APA76033.1
KDVLTLDDDPATVIN	HLA-DRB3*01:01	0.01	272	286	34	EPITOPE	1	6	1	yes	APT10633.1
KDVLTLDDDPATVIN	HLA-DRB3*01:01	0.01	272	286	34	EPITOPE	1	6	1	yes	ATO67594.1
KDVLTLDDDPATVIN	HLA-DRB3*01:01	0.01	272	286	34	EPITOPE	1	6	1	yes	ATO72239.1
KDVLTLDDDPATVIN	HLA-DRB3*01:01	0.01	272	286	34	EPITOPE	1	6	1	yes	AXO23344.1
KDVLTLDDDPATVIN	HLA-DRB3*01:01	0.01	272	286	34	EPITOPE	1	6	1	yes	BAN31485.1
LTLDDDPATGINLAK	HLA-DRB3*01:01	0.02	275	289	34	EPITOPE	1	1	1	yes	ATO63089.1
LTLDDDPATVINLAK	HLA-DRB3*01:01	0.015	275	289	34	EPITOPE	1	6	1	yes	APA76033.1
LTLDDDPATVINLAK	HLA-DRB3*01:01	0.015	275	289	34	EPITOPE	1	6	1	yes	APT10633.1
LTLDDDPATVINLAK	HLA-DRB3*01:01	0.015	275	289	34	EPITOPE	1	6	1	yes	ATO67594.1
LTLDDDPATVINLAK	HLA-DRB3*01:01	0.015	275	289	34	EPITOPE	1	6	1	yes	ATO72239.1
LTLDDDPATVINLAK	HLA-DRB3*01:01	0.015	275	289	34	EPITOPE	1	6	1	yes	AXO23344.1
LTLDDDPATVINLAK	HLA-DRB3*01:01	0.015	275	289	34	EPITOPE	1	6	1	yes	BAN31485.1
PFIAFYNRCASVMVR	HLA-DRB1*09:01	0.01	152	166	34	EPITOPE	1	1	1	yes	AXO23344.1
RPFIAFYNRCASVMV	HLA-DRB1*09:01	0.01	151	165	34	EPITOPE	1	1	1	yes	AXO23344.1
VLTLDDDPATGINLA	HLA-DRB3*01:01	0.015	274	288	34	EPITOPE	1	1	1	yes	ATO63089.1
VLTLDDDPATVINLA	HLA-DRB3*01:01	0.01	274	288	34	EPITOPE	1	6	1	yes	APA76033.1
VLTLDDDPATVINLA	HLA-DRB3*01:01	0.01	274	288	34	EPITOPE	1	6	1	yes	APT10633.1
VLTLDDDPATVINLA	HLA-DRB3*01:01	0.01	274	288	34	EPITOPE	1	6	1	yes	ATO67594.1
VLTLDDDPATVINLA	HLA-DRB3*01:01	0.01	274	288	34	EPITOPE	1	6	1	yes	ATO72239.1
VLTLDDDPATVINLA	HLA-DRB3*01:01	0.01	274	288	34	EPITOPE	1	6	1	yes	AXO23344.1
VLTLDDDPATVINLA	HLA-DRB3*01:01	0.01	274	288	34	EPITOPE	1	6	1	yes	BAN31485.1
GVLNIQYDYIFGFSF	HLA-DRB3*01:01	0.01	142	156	37	EPITOPE	0.533333	7	1	yes	APA76142.1
GVLNIQYDYIFGFSF	HLA-DRB3*01:01	0.01	142	156	37	EPITOPE	0.533333	7	1	yes	APT10526.1
GVLNIQYDYIFGFSF	HLA-DRB3*01:01	0.01	142	156	37	EPITOPE	0.533333	7	1	yes	ATO62985.1
GVLNIQYDYIFGFSF	HLA-DRB3*01:01	0.01	142	156	37	EPITOPE	0.533333	7	1	yes	ATO67493.1
GVLNIQYDYIFGFSF	HLA-DRB3*01:01	0.01	142	156	37	EPITOPE	0.533333	7	1	yes	ATO72340.1
GVLNIQYDYIFGFSF	HLA-DRB3*01:01	0.01	142	156	37	EPITOPE	0.533333	7	1	yes	AXO23237.1
GVLNIQYDYIFGFSF	HLA-DRB3*01:01	0.01	142	156	37	EPITOPE	0.533333	7	1	yes	BAN31370.1
IQYDYIFGFSFYTAH	HLA-DRB3*01:01	0.01	146	160	37	EPITOPE	0.6	7	1	yes	APA76142.1
IQYDYIFGFSFYTAH	HLA-DRB3*01:01	0.01	146	160	37	EPITOPE	0.6	7	1	yes	APT10526.1
IQYDYIFGFSFYTAH	HLA-DRB3*01:01	0.01	146	160	37	EPITOPE	0.6	7	1	yes	ATO62985.1
IQYDYIFGFSFYTAH	HLA-DRB3*01:01	0.01	146	160	37	EPITOPE	0.6	7	1	yes	ATO67493.1
IQYDYIFGFSFYTAH	HLA-DRB3*01:01	0.01	146	160	37	EPITOPE	0.6	7	1	yes	ATO72340.1
IQYDYIFGFSFYTAH	HLA-DRB3*01:01	0.01	146	160	37	EPITOPE	0.6	7	1	yes	AXO23237.1
IQYDYIFGFSFYTAH	HLA-DRB3*01:01	0.01	146	160	37	EPITOPE	0.6	7	1	yes	BAN31370.1
LNIQYDYIFGFSFYT	HLA-DRB3*01:01	0.01	144	158	37	EPITOPE	0.6	7	1	yes	APA76142.1
LNIQYDYIFGFSFYT	HLA-DRB3*01:01	0.01	144	158	37	EPITOPE	0.6	7	1	yes	APT10526.1
LNIQYDYIFGFSFYT	HLA-DRB3*01:01	0.01	144	158	37	EPITOPE	0.6	7	1	yes	ATO62985.1
LNIQYDYIFGFSFYT	HLA-DRB3*01:01	0.01	144	158	37	EPITOPE	0.6	7	1	yes	ATO67493.1
LNIQYDYIFGFSFYT	HLA-DRB3*01:01	0.01	144	158	37	EPITOPE	0.6	7	1	yes	ATO72340.1
LNIQYDYIFGFSFYT	HLA-DRB3*01:01	0.01	144	158	37	EPITOPE	0.6	7	1	yes	AXO23237.1
LNIQYDYIFGFSFYT	HLA-DRB3*01:01	0.01	144	158	37	EPITOPE	0.6	7	1	yes	BAN31370.1
NIQYDYIFGFSFYTA	HLA-DRB3*01:01	0.01	145	159	37	EPITOPE	0.6	7	1	yes	APA76142.1
NIQYDYIFGFSFYTA	HLA-DRB3*01:01	0.01	145	159	37	EPITOPE	0.6	7	1	yes	APT10526.1
NIQYDYIFGFSFYTA	HLA-DRB3*01:01	0.01	145	159	37	EPITOPE	0.6	7	1	yes	ATO62985.1
NIQYDYIFGFSFYTA	HLA-DRB3*01:01	0.01	145	159	37	EPITOPE	0.6	7	1	yes	ATO67493.1
NIQYDYIFGFSFYTA	HLA-DRB3*01:01	0.01	145	159	37	EPITOPE	0.6	7	1	yes	ATO72340.1
NIQYDYIFGFSFYTA	HLA-DRB3*01:01	0.01	145	159	37	EPITOPE	0.6	7	1	yes	AXO23237.1
NIQYDYIFGFSFYTA	HLA-DRB3*01:01	0.01	145	159	37	EPITOPE	0.6	7	1	yes	BAN31370.1
VLNIQYDYIFGFSFY	HLA-DRB3*01:01	0.01	143	157	37	EPITOPE	0.6	7	1	yes	APA76142.1
VLNIQYDYIFGFSFY	HLA-DRB3*01:01	0.01	143	157	37	EPITOPE	0.6	7	1	yes	APT10526.1
VLNIQYDYIFGFSFY	HLA-DRB3*01:01	0.01	143	157	37	EPITOPE	0.6	7	1	yes	ATO62985.1
VLNIQYDYIFGFSFY	HLA-DRB3*01:01	0.01	143	157	37	EPITOPE	0.6	7	1	yes	ATO67493.1
VLNIQYDYIFGFSFY	HLA-DRB3*01:01	0.01	143	157	37	EPITOPE	0.6	7	1	yes	ATO72340.1
VLNIQYDYIFGFSFY	HLA-DRB3*01:01	0.01	143	157	37	EPITOPE	0.6	7	1	yes	AXO23237.1
VLNIQYDYIFGFSFY	HLA-DRB3*01:01	0.01	143	157	37	EPITOPE	0.6	7	1	yes	BAN31370.1
FMSWLYEFFSVTTFS	HLA-DPA1*01:03/DPB1*02:01	0.015	58	72	55	EPITOPE	0.533333	3	1	yes	ATO68878.1
FMSWLYEFFSVTTFS	HLA-DPA1*01:03/DPB1*02:01	0.015	58	72	55	EPITOPE	0.533333	3	1	yes	ATO71621.1
FMSWLYEFFSVTTFS	HLA-DPA1*01:03/DPB1*02:01	0.015	58	72	55	EPITOPE	0.533333	3	1	yes	BAN32281.1
NSPFMSWLYEFFSVT	HLA-DPA1*01:03/DPB1*02:01	0.01	55	69	55	EPITOPE	0.733333	3	1	yes	ATO68878.1
NSPFMSWLYEFFSVT	HLA-DPA1*01:03/DPB1*02:01	0.01	55	69	55	EPITOPE	0.733333	3	1	yes	ATO71621.1
NSPFMSWLYEFFSVT	HLA-DPA1*01:03/DPB1*02:01	0.01	55	69	55	EPITOPE	0.733333	3	1	yes	BAN32281.1
PFMSWLYEFFSVTTF	HLA-DPA1*01:03/DPB1*02:01	0.01	57	71	55	EPITOPE	0.6	3	1	yes	ATO68878.1
PFMSWLYEFFSVTTF	HLA-DPA1*01:03/DPB1*02:01	0.01	57	71	55	EPITOPE	0.6	3	1	yes	ATO71621.1
PFMSWLYEFFSVTTF	HLA-DPA1*01:03/DPB1*02:01	0.01	57	71	55	EPITOPE	0.6	3	1	yes	BAN32281.1
SPFMSWLYEFFSVTT	HLA-DPA1*01:03/DPB1*02:01	0.01	56	70	55	EPITOPE	0.666667	3	1	yes	ATO68878.1
SPFMSWLYEFFSVTT	HLA-DPA1*01:03/DPB1*02:01	0.01	56	70	55	EPITOPE	0.666667	3	1	yes	ATO71621.1
SPFMSWLYEFFSVTT	HLA-DPA1*01:03/DPB1*02:01	0.01	56	70	55	EPITOPE	0.666667	3	1	yes	BAN32281.1
FVLFALTPVILALRC	HLA-DPA1*03:01/DPB1*04:02	0.02	407	421	58	EPITOPE	0.533333	1	1	yes	ATO61784.1
DSNDFFTYYFFLTGI	HLA-DPA1*01/DPB1*04:01	0.01	123	137	71	EPITOPE	0.533333	7	3	yes	APA74608.1
DSNDFFTYYFFLTGI	HLA-DPA1*01/DPB1*04:01	0.01	123	137	71	EPITOPE	0.533333	7	3	yes	APT09826.1
DSNDFFTYYFFLTGI	HLA-DPA1*01/DPB1*04:01	0.01	123	137	71	EPITOPE	0.533333	7	3	yes	ATO61573.1
DSNDFFTYYFFLTGI	HLA-DPA1*01/DPB1*04:01	0.01	123	137	71	EPITOPE	0.533333	7	3	yes	ATO66126.1
DSNDFFTYYFFLTGI	HLA-DPA1*01/DPB1*04:01	0.01	123	137	71	EPITOPE	0.533333	7	3	yes	ATO70711.1
DSNDFFTYYFFLTGI	HLA-DPA1*01/DPB1*04:01	0.01	123	137	71	EPITOPE	0.533333	7	3	yes	AXO24709.1
DSNDFFTYYFFLTGI	HLA-DPA1*01/DPB1*04:01	0.01	123	137	71	EPITOPE	0.533333	7	3	yes	BAN29885.1
DSNDFFTYYFFLTGI	HLA-DPA1*01:03/DPB1*02:01	0.01	123	137	71	EPITOPE	0.533333	7	3	yes	APA74608.1
DSNDFFTYYFFLTGI	HLA-DPA1*01:03/DPB1*02:01	0.01	123	137	71	EPITOPE	0.533333	7	3	yes	APT09826.1
DSNDFFTYYFFLTGI	HLA-DPA1*01:03/DPB1*02:01	0.01	123	137	71	EPITOPE	0.533333	7	3	yes	ATO61573.1
DSNDFFTYYFFLTGI	HLA-DPA1*01:03/DPB1*02:01	0.01	123	137	71	EPITOPE	0.533333	7	3	yes	ATO66126.1
DSNDFFTYYFFLTGI	HLA-DPA1*01:03/DPB1*02:01	0.01	123	137	71	EPITOPE	0.533333	7	3	yes	ATO70711.1
DSNDFFTYYFFLTGI	HLA-DPA1*01:03/DPB1*02:01	0.01	123	137	71	EPITOPE	0.533333	7	3	yes	AXO24709.1
DSNDFFTYYFFLTGI	HLA-DPA1*01:03/DPB1*02:01	0.01	123	137	71	EPITOPE	0.533333	7	3	yes	BAN29885.1
DSNDFFTYYFFLTGI	HLA-DPA1*02:01/DPB1*01:01	0.01	123	137	71	EPITOPE	0.533333	7	3	yes	APA74608.1
DSNDFFTYYFFLTGI	HLA-DPA1*02:01/DPB1*01:01	0.01	123	137	71	EPITOPE	0.533333	7	3	yes	APT09826.1
DSNDFFTYYFFLTGI	HLA-DPA1*02:01/DPB1*01:01	0.01	123	137	71	EPITOPE	0.533333	7	3	yes	ATO61573.1
DSNDFFTYYFFLTGI	HLA-DPA1*02:01/DPB1*01:01	0.01	123	137	71	EPITOPE	0.533333	7	3	yes	ATO66126.1
DSNDFFTYYFFLTGI	HLA-DPA1*02:01/DPB1*01:01	0.01	123	137	71	EPITOPE	0.533333	7	3	yes	ATO70711.1
DSNDFFTYYFFLTGI	HLA-DPA1*02:01/DPB1*01:01	0.01	123	137	71	EPITOPE	0.533333	7	3	yes	AXO24709.1
DSNDFFTYYFFLTGI	HLA-DPA1*02:01/DPB1*01:01	0.01	123	137	71	EPITOPE	0.533333	7	3	yes	BAN29885.1
GLDSNDFFTYYFFLT	HLA-DPA1*01/DPB1*04:01	0.01	121	135	71	EPITOPE	0.666667	7	3	yes	APA74608.1
GLDSNDFFTYYFFLT	HLA-DPA1*01/DPB1*04:01	0.01	121	135	71	EPITOPE	0.666667	7	3	yes	APT09826.1
GLDSNDFFTYYFFLT	HLA-DPA1*01/DPB1*04:01	0.01	121	135	71	EPITOPE	0.666667	7	3	yes	ATO61573.1
GLDSNDFFTYYFFLT	HLA-DPA1*01/DPB1*04:01	0.01	121	135	71	EPITOPE	0.666667	7	3	yes	ATO66126.1
GLDSNDFFTYYFFLT	HLA-DPA1*01/DPB1*04:01	0.01	121	135	71	EPITOPE	0.666667	7	3	yes	ATO70711.1
GLDSNDFFTYYFFLT	HLA-DPA1*01/DPB1*04:01	0.01	121	135	71	EPITOPE	0.666667	7	3	yes	AXO24709.1
GLDSNDFFTYYFFLT	HLA-DPA1*01/DPB1*04:01	0.01	121	135	71	EPITOPE	0.666667	7	3	yes	BAN29885.1
GLDSNDFFTYYFFLT	HLA-DPA1*01:03/DPB1*02:01	0.01	121	135	71	EPITOPE	0.666667	7	3	yes	APA74608.1
GLDSNDFFTYYFFLT	HLA-DPA1*01:03/DPB1*02:01	0.01	121	135	71	EPITOPE	0.666667	7	3	yes	APT09826.1
GLDSNDFFTYYFFLT	HLA-DPA1*01:03/DPB1*02:01	0.01	121	135	71	EPITOPE	0.666667	7	3	yes	ATO61573.1
GLDSNDFFTYYFFLT	HLA-DPA1*01:03/DPB1*02:01	0.01	121	135	71	EPITOPE	0.666667	7	3	yes	ATO66126.1
GLDSNDFFTYYFFLT	HLA-DPA1*01:03/DPB1*02:01	0.01	121	135	71	EPITOPE	0.666667	7	3	yes	ATO70711.1
GLDSNDFFTYYFFLT	HLA-DPA1*01:03/DPB1*02:01	0.01	121	135	71	EPITOPE	0.666667	7	3	yes	AXO24709.1
GLDSNDFFTYYFFLT	HLA-DPA1*01:03/DPB1*02:01	0.01	121	135	71	EPITOPE	0.666667	7	3	yes	BAN29885.1
GLDSNDFFTYYFFLT	HLA-DPA1*02:01/DPB1*01:01	0.01	121	135	71	EPITOPE	0.666667	7	3	yes	APA74608.1
GLDSNDFFTYYFFLT	HLA-DPA1*02:01/DPB1*01:01	0.01	121	135	71	EPITOPE	0.666667	7	3	yes	APT09826.1
GLDSNDFFTYYFFLT	HLA-DPA1*02:01/DPB1*01:01	0.01	121	135	71	EPITOPE	0.666667	7	3	yes	ATO61573.1
GLDSNDFFTYYFFLT	HLA-DPA1*02:01/DPB1*01:01	0.01	121	135	71	EPITOPE	0.666667	7	3	yes	ATO66126.1
GLDSNDFFTYYFFLT	HLA-DPA1*02:01/DPB1*01:01	0.01	121	135	71	EPITOPE	0.666667	7	3	yes	ATO70711.1
GLDSNDFFTYYFFLT	HLA-DPA1*02:01/DPB1*01:01	0.01	121	135	71	EPITOPE	0.666667	7	3	yes	AXO24709.1
GLDSNDFFTYYFFLT	HLA-DPA1*02:01/DPB1*01:01	0.01	121	135	71	EPITOPE	0.666667	7	3	yes	BAN29885.1
LDSNDFFTYYFFLTG	HLA-DPA1*01/DPB1*04:01	0.01	122	136	71	EPITOPE	0.6	7	3	yes	APA74608.1
LDSNDFFTYYFFLTG	HLA-DPA1*01/DPB1*04:01	0.01	122	136	71	EPITOPE	0.6	7	3	yes	APT09826.1
LDSNDFFTYYFFLTG	HLA-DPA1*01/DPB1*04:01	0.01	122	136	71	EPITOPE	0.6	7	3	yes	ATO61573.1
LDSNDFFTYYFFLTG	HLA-DPA1*01/DPB1*04:01	0.01	122	136	71	EPITOPE	0.6	7	3	yes	ATO66126.1
LDSNDFFTYYFFLTG	HLA-DPA1*01/DPB1*04:01	0.01	122	136	71	EPITOPE	0.6	7	3	yes	ATO70711.1
LDSNDFFTYYFFLTG	HLA-DPA1*01/DPB1*04:01	0.01	122	136	71	EPITOPE	0.6	7	3	yes	AXO24709.1
LDSNDFFTYYFFLTG	HLA-DPA1*01/DPB1*04:01	0.01	122	136	71	EPITOPE	0.6	7	3	yes	BAN29885.1
LDSNDFFTYYFFLTG	HLA-DPA1*01:03/DPB1*02:01	0.01	122	136	71	EPITOPE	0.6	7	3	yes	APA74608.1
LDSNDFFTYYFFLTG	HLA-DPA1*01:03/DPB1*02:01	0.01	122	136	71	EPITOPE	0.6	7	3	yes	APT09826.1
LDSNDFFTYYFFLTG	HLA-DPA1*01:03/DPB1*02:01	0.01	122	136	71	EPITOPE	0.6	7	3	yes	ATO61573.1
LDSNDFFTYYFFLTG	HLA-DPA1*01:03/DPB1*02:01	0.01	122	136	71	EPITOPE	0.6	7	3	yes	ATO66126.1
LDSNDFFTYYFFLTG	HLA-DPA1*01:03/DPB1*02:01	0.01	122	136	71	EPITOPE	0.6	7	3	yes	ATO70711.1
LDSNDFFTYYFFLTG	HLA-DPA1*01:03/DPB1*02:01	0.01	122	136	71	EPITOPE	0.6	7	3	yes	AXO24709.1
LDSNDFFTYYFFLTG	HLA-DPA1*01:03/DPB1*02:01	0.01	122	136	71	EPITOPE	0.6	7	3	yes	BAN29885.1
LDSNDFFTYYFFLTG	HLA-DPA1*02:01/DPB1*01:01	0.01	122	136	71	EPITOPE	0.6	7	3	yes	APA74608.1
LDSNDFFTYYFFLTG	HLA-DPA1*02:01/DPB1*01:01	0.01	122	136	71	EPITOPE	0.6	7	3	yes	APT09826.1
LDSNDFFTYYFFLTG	HLA-DPA1*02:01/DPB1*01:01	0.01	122	136	71	EPITOPE	0.6	7	3	yes	ATO61573.1
LDSNDFFTYYFFLTG	HLA-DPA1*02:01/DPB1*01:01	0.01	122	136	71	EPITOPE	0.6	7	3	yes	ATO66126.1
LDSNDFFTYYFFLTG	HLA-DPA1*02:01/DPB1*01:01	0.01	122	136	71	EPITOPE	0.6	7	3	yes	ATO70711.1
LDSNDFFTYYFFLTG	HLA-DPA1*02:01/DPB1*01:01	0.01	122	136	71	EPITOPE	0.6	7	3	yes	AXO24709.1
LDSNDFFTYYFFLTG	HLA-DPA1*02:01/DPB1*01:01	0.01	122	136	71	EPITOPE	0.6	7	3	yes	BAN29885.1
NGLDSNDFFTYYFFL	HLA-DPA1*01:03/DPB1*02:01	0.015	120	134	71	EPITOPE	0.733333	7	1	yes	APA74608.1
NGLDSNDFFTYYFFL	HLA-DPA1*01:03/DPB1*02:01	0.015	120	134	71	EPITOPE	0.733333	7	1	yes	APT09826.1
NGLDSNDFFTYYFFL	HLA-DPA1*01:03/DPB1*02:01	0.015	120	134	71	EPITOPE	0.733333	7	1	yes	ATO61573.1
NGLDSNDFFTYYFFL	HLA-DPA1*01:03/DPB1*02:01	0.015	120	134	71	EPITOPE	0.733333	7	1	yes	ATO66126.1
NGLDSNDFFTYYFFL	HLA-DPA1*01:03/DPB1*02:01	0.015	120	134	71	EPITOPE	0.733333	7	1	yes	ATO70711.1
NGLDSNDFFTYYFFL	HLA-DPA1*01:03/DPB1*02:01	0.015	120	134	71	EPITOPE	0.733333	7	1	yes	AXO24709.1
NGLDSNDFFTYYFFL	HLA-DPA1*01:03/DPB1*02:01	0.015	120	134	71	EPITOPE	0.733333	7	1	yes	BAN29885.1
ALTVWYYKLNVNPPV	HLA-DRB3*01:01	0.01	95	109	73	EPITOPE	0.533333	7	1	yes	APA74679.1
ALTVWYYKLNVNPPV	HLA-DRB3*01:01	0.01	95	109	73	EPITOPE	0.533333	7	1	yes	APT09894.1
ALTVWYYKLNVNPPV	HLA-DRB3*01:01	0.01	95	109	73	EPITOPE	0.533333	7	1	yes	ATO61636.1
ALTVWYYKLNVNPPV	HLA-DRB3*01:01	0.01	95	109	73	EPITOPE	0.533333	7	1	yes	ATO66189.1
ALTVWYYKLNVNPPV	HLA-DRB3*01:01	0.01	95	109	73	EPITOPE	0.533333	7	1	yes	ATO70773.1
ALTVWYYKLNVNPPV	HLA-DRB3*01:01	0.01	95	109	73	EPITOPE	0.533333	7	1	yes	AXO24644.1
ALTVWYYKLNVNPPV	HLA-DRB3*01:01	0.01	95	109	73	EPITOPE	0.533333	7	1	yes	BAN29960.1
LTVWYYKLNVNPPVS	HLA-DRB3*01:01	0.01	96	110	73	EPITOPE	0.6	7	1	yes	APA74679.1
LTVWYYKLNVNPPVS	HLA-DRB3*01:01	0.01	96	110	73	EPITOPE	0.6	7	1	yes	APT09894.1
LTVWYYKLNVNPPVS	HLA-DRB3*01:01	0.01	96	110	73	EPITOPE	0.6	7	1	yes	ATO61636.1
LTVWYYKLNVNPPVS	HLA-DRB3*01:01	0.01	96	110	73	EPITOPE	0.6	7	1	yes	ATO66189.1
LTVWYYKLNVNPPVS	HLA-DRB3*01:01	0.01	96	110	73	EPITOPE	0.6	7	1	yes	ATO70773.1
LTVWYYKLNVNPPVS	HLA-DRB3*01:01	0.01	96	110	73	EPITOPE	0.6	7	1	yes	AXO24644.1
LTVWYYKLNVNPPVS	HLA-DRB3*01:01	0.01	96	110	73	EPITOPE	0.6	7	1	yes	BAN29960.1
TVWYYKLNVNPPVSA	HLA-DRB3*01:01	0.01	97	111	73	EPITOPE	0.666667	7	1	yes	APA74679.1
TVWYYKLNVNPPVSA	HLA-DRB3*01:01	0.01	97	111	73	EPITOPE	0.666667	7	1	yes	APT09894.1
TVWYYKLNVNPPVSA	HLA-DRB3*01:01	0.01	97	111	73	EPITOPE	0.666667	7	1	yes	ATO61636.1
TVWYYKLNVNPPVSA	HLA-DRB3*01:01	0.01	97	111	73	EPITOPE	0.666667	7	1	yes	ATO66189.1
TVWYYKLNVNPPVSA	HLA-DRB3*01:01	0.01	97	111	73	EPITOPE	0.666667	7	1	yes	ATO70773.1
TVWYYKLNVNPPVSA	HLA-DRB3*01:01	0.01	97	111	73	EPITOPE	0.666667	7	1	yes	AXO24644.1
TVWYYKLNVNPPVSA	HLA-DRB3*01:01	0.01	97	111	73	EPITOPE	0.666667	7	1	yes	BAN29960.1
VWYYKLNVNPPVSAE	HLA-DRB3*01:01	0.01	98	112	73	EPITOPE	0.733333	7	1	yes	APA74679.1
VWYYKLNVNPPVSAE	HLA-DRB3*01:01	0.01	98	112	73	EPITOPE	0.733333	7	1	yes	APT09894.1
VWYYKLNVNPPVSAE	HLA-DRB3*01:01	0.01	98	112	73	EPITOPE	0.733333	7	1	yes	ATO61636.1
VWYYKLNVNPPVSAE	HLA-DRB3*01:01	0.01	98	112	73	EPITOPE	0.733333	7	1	yes	ATO66189.1
VWYYKLNVNPPVSAE	HLA-DRB3*01:01	0.01	98	112	73	EPITOPE	0.733333	7	1	yes	ATO70773.1
VWYYKLNVNPPVSAE	HLA-DRB3*01:01	0.01	98	112	73	EPITOPE	0.733333	7	1	yes	AXO24644.1
VWYYKLNVNPPVSAE	HLA-DRB3*01:01	0.01	98	112	73	EPITOPE	0.733333	7	1	yes	BAN29960.1
WYYKLNVNPPVSAEY	HLA-DRB3*01:01	0.01	99	113	73	EPITOPE	0.8	7	1	yes	APA74679.1
WYYKLNVNPPVSAEY	HLA-DRB3*01:01	0.01	99	113	73	EPITOPE	0.8	7	1	yes	APT09894.1
WYYKLNVNPPVSAEY	HLA-DRB3*01:01	0.01	99	113	73	EPITOPE	0.8	7	1	yes	ATO61636.1
WYYKLNVNPPVSAEY	HLA-DRB3*01:01	0.01	99	113	73	EPITOPE	0.8	7	1	yes	ATO66189.1
WYYKLNVNPPVSAEY	HLA-DRB3*01:01	0.01	99	113	73	EPITOPE	0.8	7	1	yes	ATO70773.1
WYYKLNVNPPVSAEY	HLA-DRB3*01:01	0.01	99	113	73	EPITOPE	0.8	7	1	yes	AXO24644.1
WYYKLNVNPPVSAEY	HLA-DRB3*01:01	0.01	99	113	73	EPITOPE	0.8	7	1	yes	BAN29960.1
YKLNVNPPVSAEYGL	HLA-DRB3*01:01	0.015	101	115	73	EPITOPE	0.933333	7	1	yes	APA74679.1
YKLNVNPPVSAEYGL	HLA-DRB3*01:01	0.015	101	115	73	EPITOPE	0.933333	7	1	yes	APT09894.1
YKLNVNPPVSAEYGL	HLA-DRB3*01:01	0.015	101	115	73	EPITOPE	0.933333	7	1	yes	ATO61636.1
YKLNVNPPVSAEYGL	HLA-DRB3*01:01	0.015	101	115	73	EPITOPE	0.933333	7	1	yes	ATO66189.1
YKLNVNPPVSAEYGL	HLA-DRB3*01:01	0.015	101	115	73	EPITOPE	0.933333	7	1	yes	ATO70773.1
YKLNVNPPVSAEYGL	HLA-DRB3*01:01	0.015	101	115	73	EPITOPE	0.933333	7	1	yes	AXO24644.1
YKLNVNPPVSAEYGL	HLA-DRB3*01:01	0.015	101	115	73	EPITOPE	0.933333	7	1	yes	BAN29960.1
YYKLNVNPPVSAEYG	HLA-DRB3*01:01	0.015	100	114	73	EPITOPE	0.866667	7	1	yes	APA74679.1
YYKLNVNPPVSAEYG	HLA-DRB3*01:01	0.015	100	114	73	EPITOPE	0.866667	7	1	yes	APT09894.1
YYKLNVNPPVSAEYG	HLA-DRB3*01:01	0.015	100	114	73	EPITOPE	0.866667	7	1	yes	ATO61636.1
YYKLNVNPPVSAEYG	HLA-DRB3*01:01	0.015	100	114	73	EPITOPE	0.866667	7	1	yes	ATO66189.1
YYKLNVNPPVSAEYG	HLA-DRB3*01:01	0.015	100	114	73	EPITOPE	0.866667	7	1	yes	ATO70773.1
YYKLNVNPPVSAEYG	HLA-DRB3*01:01	0.015	100	114	73	EPITOPE	0.866667	7	1	yes	AXO24644.1
YYKLNVNPPVSAEYG	HLA-DRB3*01:01	0.015	100	114	73	EPITOPE	0.866667	7	1	yes	BAN29960.1
ARLLFSYAPFEYVLK	HLA-DPA1*01/DPB1*04:01	0.01	112	126	77	EPITOPE	1	7	1	yes	APA77616.1
ARLLFSYAPFEYVLK	HLA-DPA1*01/DPB1*04:01	0.01	112	126	77	EPITOPE	1	7	1	yes	APT12670.1
ARLLFSYAPFEYVLK	HLA-DPA1*01/DPB1*04:01	0.01	112	126	77	EPITOPE	1	7	1	yes	ATO64283.1
ARLLFSYAPFEYVLK	HLA-DPA1*01/DPB1*04:01	0.01	112	126	77	EPITOPE	1	7	1	yes	ATO68821.1
ARLLFSYAPFEYVLK	HLA-DPA1*01/DPB1*04:01	0.01	112	126	77	EPITOPE	1	7	1	yes	ATO73374.1
ARLLFSYAPFEYVLK	HLA-DPA1*01/DPB1*04:01	0.01	112	126	77	EPITOPE	1	7	1	yes	AXO21919.1
ARLLFSYAPFEYVLK	HLA-DPA1*01/DPB1*04:01	0.01	112	126	77	EPITOPE	1	7	1	yes	BAN32889.1
LFSYAPFEYVLKNIA	HLA-DPA1*01/DPB1*04:01	0.015	115	129	77	EPITOPE	1	7	1	yes	APA77616.1
LFSYAPFEYVLKNIA	HLA-DPA1*01/DPB1*04:01	0.015	115	129	77	EPITOPE	1	7	1	yes	APT12670.1
LFSYAPFEYVLKNIA	HLA-DPA1*01/DPB1*04:01	0.015	115	129	77	EPITOPE	1	7	1	yes	ATO64283.1
LFSYAPFEYVLKNIA	HLA-DPA1*01/DPB1*04:01	0.015	115	129	77	EPITOPE	1	7	1	yes	ATO68821.1
LFSYAPFEYVLKNIA	HLA-DPA1*01/DPB1*04:01	0.015	115	129	77	EPITOPE	1	7	1	yes	ATO73374.1
LFSYAPFEYVLKNIA	HLA-DPA1*01/DPB1*04:01	0.015	115	129	77	EPITOPE	1	7	1	yes	AXO21919.1
LFSYAPFEYVLKNIA	HLA-DPA1*01/DPB1*04:01	0.015	115	129	77	EPITOPE	1	7	1	yes	BAN32889.1
LLFSYAPFEYVLKNI	HLA-DPA1*01/DPB1*04:01	0.01	114	128	77	EPITOPE	1	7	1	yes	APA77616.1
LLFSYAPFEYVLKNI	HLA-DPA1*01/DPB1*04:01	0.01	114	128	77	EPITOPE	1	7	1	yes	APT12670.1
LLFSYAPFEYVLKNI	HLA-DPA1*01/DPB1*04:01	0.01	114	128	77	EPITOPE	1	7	1	yes	ATO64283.1
LLFSYAPFEYVLKNI	HLA-DPA1*01/DPB1*04:01	0.01	114	128	77	EPITOPE	1	7	1	yes	ATO68821.1
LLFSYAPFEYVLKNI	HLA-DPA1*01/DPB1*04:01	0.01	114	128	77	EPITOPE	1	7	1	yes	ATO73374.1
LLFSYAPFEYVLKNI	HLA-DPA1*01/DPB1*04:01	0.01	114	128	77	EPITOPE	1	7	1	yes	AXO21919.1
LLFSYAPFEYVLKNI	HLA-DPA1*01/DPB1*04:01	0.01	114	128	77	EPITOPE	1	7	1	yes	BAN32889.1
PARLLFSYAPFEYVL	HLA-DPA1*01/DPB1*04:01	0.01	111	125	77	EPITOPE	1	7	1	yes	APA77616.1
PARLLFSYAPFEYVL	HLA-DPA1*01/DPB1*04:01	0.01	111	125	77	EPITOPE	1	7	1	yes	APT12670.1
PARLLFSYAPFEYVL	HLA-DPA1*01/DPB1*04:01	0.01	111	125	77	EPITOPE	1	7	1	yes	ATO64283.1
PARLLFSYAPFEYVL	HLA-DPA1*01/DPB1*04:01	0.01	111	125	77	EPITOPE	1	7	1	yes	ATO68821.1
PARLLFSYAPFEYVL	HLA-DPA1*01/DPB1*04:01	0.01	111	125	77	EPITOPE	1	7	1	yes	ATO73374.1
PARLLFSYAPFEYVL	HLA-DPA1*01/DPB1*04:01	0.01	111	125	77	EPITOPE	1	7	1	yes	AXO21919.1
PARLLFSYAPFEYVL	HLA-DPA1*01/DPB1*04:01	0.01	111	125	77	EPITOPE	1	7	1	yes	BAN32889.1
RLLFSYAPFEYVLKN	HLA-DPA1*01/DPB1*04:01	0.01	113	127	77	EPITOPE	1	7	1	yes	APA77616.1
RLLFSYAPFEYVLKN	HLA-DPA1*01/DPB1*04:01	0.01	113	127	77	EPITOPE	1	7	1	yes	APT12670.1
RLLFSYAPFEYVLKN	HLA-DPA1*01/DPB1*04:01	0.01	113	127	77	EPITOPE	1	7	1	yes	ATO64283.1
RLLFSYAPFEYVLKN	HLA-DPA1*01/DPB1*04:01	0.01	113	127	77	EPITOPE	1	7	1	yes	ATO68821.1
RLLFSYAPFEYVLKN	HLA-DPA1*01/DPB1*04:01	0.01	113	127	77	EPITOPE	1	7	1	yes	ATO73374.1
RLLFSYAPFEYVLKN	HLA-DPA1*01/DPB1*04:01	0.01	113	127	77	EPITOPE	1	7	1	yes	AXO21919.1
RLLFSYAPFEYVLKN	HLA-DPA1*01/DPB1*04:01	0.01	113	127	77	EPITOPE	1	7	1	yes	BAN32889.1
SPARLLFSYAPFEYV	HLA-DPA1*01/DPB1*04:01	0.01	110	124	77	EPITOPE	1	7	1	yes	APA77616.1
SPARLLFSYAPFEYV	HLA-DPA1*01/DPB1*04:01	0.01	110	124	77	EPITOPE	1	7	1	yes	APT12670.1
SPARLLFSYAPFEYV	HLA-DPA1*01/DPB1*04:01	0.01	110	124	77	EPITOPE	1	7	1	yes	ATO64283.1
SPARLLFSYAPFEYV	HLA-DPA1*01/DPB1*04:01	0.01	110	124	77	EPITOPE	1	7	1	yes	ATO68821.1
SPARLLFSYAPFEYV	HLA-DPA1*01/DPB1*04:01	0.01	110	124	77	EPITOPE	1	7	1	yes	ATO73374.1
SPARLLFSYAPFEYV	HLA-DPA1*01/DPB1*04:01	0.01	110	124	77	EPITOPE	1	7	1	yes	AXO21919.1
SPARLLFSYAPFEYV	HLA-DPA1*01/DPB1*04:01	0.01	110	124	77	EPITOPE	1	7	1	yes	BAN32889.1
DGGVVVKTLLLLGLW	HLA-DPA1*03:01/DPB1*04:02	0.01	67	81	88	EPITOPE	1	3	1	yes	APA78127.1
DGGVVVKTLLLLGLW	HLA-DPA1*03:01/DPB1*04:02	0.01	67	81	88	EPITOPE	1	3	1	yes	APT13142.1
DGGVVVKTLLLLGLW	HLA-DPA1*03:01/DPB1*04:02	0.01	67	81	88	EPITOPE	1	3	1	yes	AXO21442.1
GGVVVKTLLLLGLWL	HLA-DPA1*03:01/DPB1*04:02	0.01	68	82	88	EPITOPE	1	3	1	yes	APA78127.1
GGVVVKTLLLLGLWL	HLA-DPA1*03:01/DPB1*04:02	0.01	68	82	88	EPITOPE	1	3	1	yes	APT13142.1
GGVVVKTLLLLGLWL	HLA-DPA1*03:01/DPB1*04:02	0.01	68	82	88	EPITOPE	1	3	1	yes	AXO21442.1
GTMRLFSWSGPAPVL	HLA-DRB1*09:01	0.01	415	429	88	EPITOPE	1	7	1	yes	APA78127.1
GTMRLFSWSGPAPVL	HLA-DRB1*09:01	0.01	415	429	88	EPITOPE	1	7	1	yes	APT13142.1
GTMRLFSWSGPAPVL	HLA-DRB1*09:01	0.01	415	429	88	EPITOPE	1	7	1	yes	ATO64746.1
GTMRLFSWSGPAPVL	HLA-DRB1*09:01	0.01	415	429	88	EPITOPE	1	7	1	yes	ATO69314.1
GTMRLFSWSGPAPVL	HLA-DRB1*09:01	0.01	415	429	88	EPITOPE	1	7	1	yes	ATO73841.1
GTMRLFSWSGPAPVL	HLA-DRB1*09:01	0.01	415	429	88	EPITOPE	1	7	1	yes	AXO21442.1
GTMRLFSWSGPAPVL	HLA-DRB1*09:01	0.01	415	429	88	EPITOPE	1	7	1	yes	BAN33429.1
GVVVKTLLLLGLWLA	HLA-DPA1*03:01/DPB1*04:02	0.01	69	83	88	EPITOPE	1	3	1	yes	APA78127.1
GVVVKTLLLLGLWLA	HLA-DPA1*03:01/DPB1*04:02	0.01	69	83	88	EPITOPE	1	3	1	yes	APT13142.1
GVVVKTLLLLGLWLA	HLA-DPA1*03:01/DPB1*04:02	0.01	69	83	88	EPITOPE	1	3	1	yes	AXO21442.1
HLLDGGVVVKTLLLL	HLA-DPA1*03:01/DPB1*04:02	0.01	64	78	88	EPITOPE	1	3	1	yes	APA78127.1
HLLDGGVVVKTLLLL	HLA-DPA1*03:01/DPB1*04:02	0.01	64	78	88	EPITOPE	1	3	1	yes	APT13142.1
HLLDGGVVVKTLLLL	HLA-DPA1*03:01/DPB1*04:02	0.01	64	78	88	EPITOPE	1	3	1	yes	AXO21442.1
LDGGVVVKTLLLLGL	HLA-DPA1*03:01/DPB1*04:02	0.01	66	80	88	EPITOPE	1	3	1	yes	APA78127.1
LDGGVVVKTLLLLGL	HLA-DPA1*03:01/DPB1*04:02	0.01	66	80	88	EPITOPE	1	3	1	yes	APT13142.1
LDGGVVVKTLLLLGL	HLA-DPA1*03:01/DPB1*04:02	0.01	66	80	88	EPITOPE	1	3	1	yes	AXO21442.1
LLDGGVVVKTLLLLG	HLA-DPA1*03:01/DPB1*04:02	0.01	65	79	88	EPITOPE	1	3	1	yes	APA78127.1
LLDGGVVVKTLLLLG	HLA-DPA1*03:01/DPB1*04:02	0.01	65	79	88	EPITOPE	1	3	1	yes	APT13142.1
LLDGGVVVKTLLLLG	HLA-DPA1*03:01/DPB1*04:02	0.01	65	79	88	EPITOPE	1	3	1	yes	AXO21442.1
MRLFSWSGPAPVLDP	HLA-DRB1*09:01	0.01	417	431	88	EPITOPE	1	7	1	yes	APA78127.1
MRLFSWSGPAPVLDP	HLA-DRB1*09:01	0.01	417	431	88	EPITOPE	1	7	1	yes	APT13142.1
MRLFSWSGPAPVLDP	HLA-DRB1*09:01	0.01	417	431	88	EPITOPE	1	7	1	yes	ATO64746.1
MRLFSWSGPAPVLDP	HLA-DRB1*09:01	0.01	417	431	88	EPITOPE	1	7	1	yes	ATO69314.1
MRLFSWSGPAPVLDP	HLA-DRB1*09:01	0.01	417	431	88	EPITOPE	1	7	1	yes	ATO73841.1
MRLFSWSGPAPVLDP	HLA-DRB1*09:01	0.01	417	431	88	EPITOPE	1	7	1	yes	AXO21442.1
MRLFSWSGPAPVLDP	HLA-DRB1*09:01	0.01	417	431	88	EPITOPE	1	7	1	yes	BAN33429.1
RLFSWSGPAPVLDPL	HLA-DRB1*09:01	0.01	418	432	88	EPITOPE	1	7	1	yes	APA78127.1
RLFSWSGPAPVLDPL	HLA-DRB1*09:01	0.01	418	432	88	EPITOPE	1	7	1	yes	APT13142.1
RLFSWSGPAPVLDPL	HLA-DRB1*09:01	0.01	418	432	88	EPITOPE	1	7	1	yes	ATO64746.1
RLFSWSGPAPVLDPL	HLA-DRB1*09:01	0.01	418	432	88	EPITOPE	1	7	1	yes	ATO69314.1
RLFSWSGPAPVLDPL	HLA-DRB1*09:01	0.01	418	432	88	EPITOPE	1	7	1	yes	ATO73841.1
RLFSWSGPAPVLDPL	HLA-DRB1*09:01	0.01	418	432	88	EPITOPE	1	7	1	yes	AXO21442.1
RLFSWSGPAPVLDPL	HLA-DRB1*09:01	0.01	418	432	88	EPITOPE	1	7	1	yes	BAN33429.1
RTGGAGFFGLAFFIA	HLA-DPA1*01/DPB1*04:01	0.015	145	159	88	EPITOPE	0.6	7	2	yes	APA78127.1
RTGGAGFFGLAFFIA	HLA-DPA1*01/DPB1*04:01	0.015	145	159	88	EPITOPE	0.6	7	2	yes	APT13142.1
RTGGAGFFGLAFFIA	HLA-DPA1*01/DPB1*04:01	0.015	145	159	88	EPITOPE	0.6	7	2	yes	ATO64746.1
RTGGAGFFGLAFFIA	HLA-DPA1*01/DPB1*04:01	0.015	145	159	88	EPITOPE	0.6	7	2	yes	ATO69314.1
RTGGAGFFGLAFFIA	HLA-DPA1*01/DPB1*04:01	0.015	145	159	88	EPITOPE	0.6	7	2	yes	ATO73841.1
RTGGAGFFGLAFFIA	HLA-DPA1*01/DPB1*04:01	0.015	145	159	88	EPITOPE	0.6	7	2	yes	AXO21442.1
RTGGAGFFGLAFFIA	HLA-DPA1*01/DPB1*04:01	0.015	145	159	88	EPITOPE	0.6	7	2	yes	BAN33429.1
RTGGAGFFGLAFFIA	HLA-DPA1*01:03/DPB1*02:01	0.01	145	159	88	EPITOPE	0.6	7	2	yes	APA78127.1
RTGGAGFFGLAFFIA	HLA-DPA1*01:03/DPB1*02:01	0.01	145	159	88	EPITOPE	0.6	7	2	yes	APT13142.1
RTGGAGFFGLAFFIA	HLA-DPA1*01:03/DPB1*02:01	0.01	145	159	88	EPITOPE	0.6	7	2	yes	ATO64746.1
RTGGAGFFGLAFFIA	HLA-DPA1*01:03/DPB1*02:01	0.01	145	159	88	EPITOPE	0.6	7	2	yes	ATO69314.1
RTGGAGFFGLAFFIA	HLA-DPA1*01:03/DPB1*02:01	0.01	145	159	88	EPITOPE	0.6	7	2	yes	ATO73841.1
RTGGAGFFGLAFFIA	HLA-DPA1*01:03/DPB1*02:01	0.01	145	159	88	EPITOPE	0.6	7	2	yes	AXO21442.1
RTGGAGFFGLAFFIA	HLA-DPA1*01:03/DPB1*02:01	0.01	145	159	88	EPITOPE	0.6	7	2	yes	BAN33429.1
TGGAGFFGLAFFIAL	HLA-DPA1*01/DPB1*04:01	0.01	146	160	88	EPITOPE	0.533333	7	3	yes	APA78127.1
TGGAGFFGLAFFIAL	HLA-DPA1*01/DPB1*04:01	0.01	146	160	88	EPITOPE	0.533333	7	3	yes	APT13142.1
TGGAGFFGLAFFIAL	HLA-DPA1*01/DPB1*04:01	0.01	146	160	88	EPITOPE	0.533333	7	3	yes	ATO64746.1
TGGAGFFGLAFFIAL	HLA-DPA1*01/DPB1*04:01	0.01	146	160	88	EPITOPE	0.533333	7	3	yes	ATO69314.1
TGGAGFFGLAFFIAL	HLA-DPA1*01/DPB1*04:01	0.01	146	160	88	EPITOPE	0.533333	7	3	yes	ATO73841.1
TGGAGFFGLAFFIAL	HLA-DPA1*01/DPB1*04:01	0.01	146	160	88	EPITOPE	0.533333	7	3	yes	AXO21442.1
TGGAGFFGLAFFIAL	HLA-DPA1*01/DPB1*04:01	0.01	146	160	88	EPITOPE	0.533333	7	3	yes	BAN33429.1
TGGAGFFGLAFFIAL	HLA-DPA1*01:03/DPB1*02:01	0.01	146	160	88	EPITOPE	0.533333	7	3	yes	APA78127.1
TGGAGFFGLAFFIAL	HLA-DPA1*01:03/DPB1*02:01	0.01	146	160	88	EPITOPE	0.533333	7	3	yes	APT13142.1
TGGAGFFGLAFFIAL	HLA-DPA1*01:03/DPB1*02:01	0.01	146	160	88	EPITOPE	0.533333	7	3	yes	ATO64746.1
TGGAGFFGLAFFIAL	HLA-DPA1*01:03/DPB1*02:01	0.01	146	160	88	EPITOPE	0.533333	7	3	yes	ATO69314.1
TGGAGFFGLAFFIAL	HLA-DPA1*01:03/DPB1*02:01	0.01	146	160	88	EPITOPE	0.533333	7	3	yes	ATO73841.1
TGGAGFFGLAFFIAL	HLA-DPA1*01:03/DPB1*02:01	0.01	146	160	88	EPITOPE	0.533333	7	3	yes	AXO21442.1
TGGAGFFGLAFFIAL	HLA-DPA1*01:03/DPB1*02:01	0.01	146	160	88	EPITOPE	0.533333	7	3	yes	BAN33429.1
TGGAGFFGLAFFIAL	HLA-DPA1*03:01/DPB1*04:02	0.015	146	160	88	EPITOPE	0.533333	7	3	yes	APA78127.1
TGGAGFFGLAFFIAL	HLA-DPA1*03:01/DPB1*04:02	0.015	146	160	88	EPITOPE	0.533333	7	3	yes	APT13142.1
TGGAGFFGLAFFIAL	HLA-DPA1*03:01/DPB1*04:02	0.015	146	160	88	EPITOPE	0.533333	7	3	yes	ATO64746.1
TGGAGFFGLAFFIAL	HLA-DPA1*03:01/DPB1*04:02	0.015	146	160	88	EPITOPE	0.533333	7	3	yes	ATO69314.1
TGGAGFFGLAFFIAL	HLA-DPA1*03:01/DPB1*04:02	0.015	146	160	88	EPITOPE	0.533333	7	3	yes	ATO73841.1
TGGAGFFGLAFFIAL	HLA-DPA1*03:01/DPB1*04:02	0.015	146	160	88	EPITOPE	0.533333	7	3	yes	AXO21442.1
TGGAGFFGLAFFIAL	HLA-DPA1*03:01/DPB1*04:02	0.015	146	160	88	EPITOPE	0.533333	7	3	yes	BAN33429.1
TMRLFSWSGPAPVLD	HLA-DRB1*09:01	0.01	416	430	88	EPITOPE	1	7	1	yes	APA78127.1
TMRLFSWSGPAPVLD	HLA-DRB1*09:01	0.01	416	430	88	EPITOPE	1	7	1	yes	APT13142.1
TMRLFSWSGPAPVLD	HLA-DRB1*09:01	0.01	416	430	88	EPITOPE	1	7	1	yes	ATO64746.1
TMRLFSWSGPAPVLD	HLA-DRB1*09:01	0.01	416	430	88	EPITOPE	1	7	1	yes	ATO69314.1
TMRLFSWSGPAPVLD	HLA-DRB1*09:01	0.01	416	430	88	EPITOPE	1	7	1	yes	ATO73841.1
TMRLFSWSGPAPVLD	HLA-DRB1*09:01	0.01	416	430	88	EPITOPE	1	7	1	yes	AXO21442.1
TMRLFSWSGPAPVLD	HLA-DRB1*09:01	0.01	416	430	88	EPITOPE	1	7	1	yes	BAN33429.1
VVVKTLLLLGLWLAG	HLA-DPA1*03:01/DPB1*04:02	0.01	70	84	88	EPITOPE	1	3	1	yes	APA78127.1
VVVKTLLLLGLWLAG	HLA-DPA1*03:01/DPB1*04:02	0.01	70	84	88	EPITOPE	1	3	1	yes	APT13142.1
VVVKTLLLLGLWLAG	HLA-DPA1*03:01/DPB1*04:02	0.01	70	84	88	EPITOPE	1	3	1	yes	AXO21442.1
AAWVPEKFWQSFFLV	HLA-DPA1*01/DPB1*04:01	0.02	215	229	96	EPITOPE	0.666667	7	2	yes	APA76947.1
AAWVPEKFWQSFFLV	HLA-DPA1*01/DPB1*04:01	0.02	215	229	96	EPITOPE	0.666667	7	2	yes	APT12140.1
AAWVPEKFWQSFFLV	HLA-DPA1*01/DPB1*04:01	0.02	215	229	96	EPITOPE	0.666667	7	2	yes	ATO63749.1
AAWVPEKFWQSFFLV	HLA-DPA1*01/DPB1*04:01	0.02	215	229	96	EPITOPE	0.666667	7	2	yes	ATO68287.1
AAWVPEKFWQSFFLV	HLA-DPA1*01/DPB1*04:01	0.02	215	229	96	EPITOPE	0.666667	7	2	yes	ATO72840.1
AAWVPEKFWQSFFLV	HLA-DPA1*01/DPB1*04:01	0.02	215	229	96	EPITOPE	0.666667	7	2	yes	AXO22487.1
AAWVPEKFWQSFFLV	HLA-DPA1*01/DPB1*04:01	0.02	215	229	96	EPITOPE	0.666667	7	2	yes	BAN32270.1
AAWVPEKFWQSFFLV	HLA-DPA1*01:03/DPB1*02:01	0.01	215	229	96	EPITOPE	0.666667	7	2	yes	APA76947.1
AAWVPEKFWQSFFLV	HLA-DPA1*01:03/DPB1*02:01	0.01	215	229	96	EPITOPE	0.666667	7	2	yes	APT12140.1
AAWVPEKFWQSFFLV	HLA-DPA1*01:03/DPB1*02:01	0.01	215	229	96	EPITOPE	0.666667	7	2	yes	ATO63749.1
AAWVPEKFWQSFFLV	HLA-DPA1*01:03/DPB1*02:01	0.01	215	229	96	EPITOPE	0.666667	7	2	yes	ATO68287.1
AAWVPEKFWQSFFLV	HLA-DPA1*01:03/DPB1*02:01	0.01	215	229	96	EPITOPE	0.666667	7	2	yes	ATO72840.1
AAWVPEKFWQSFFLV	HLA-DPA1*01:03/DPB1*02:01	0.01	215	229	96	EPITOPE	0.666667	7	2	yes	AXO22487.1
AAWVPEKFWQSFFLV	HLA-DPA1*01:03/DPB1*02:01	0.01	215	229	96	EPITOPE	0.666667	7	2	yes	BAN32270.1
ADLLILPILNIYRKY	HLA-DRB1*12:01	0.01	280	294	96	EPITOPE	0.6	7	1	yes	APA76947.1
ADLLILPILNIYRKY	HLA-DRB1*12:01	0.01	280	294	96	EPITOPE	0.6	7	1	yes	APT12140.1
ADLLILPILNIYRKY	HLA-DRB1*12:01	0.01	280	294	96	EPITOPE	0.6	7	1	yes	ATO63749.1
ADLLILPILNIYRKY	HLA-DRB1*12:01	0.01	280	294	96	EPITOPE	0.6	7	1	yes	ATO68287.1
ADLLILPILNIYRKY	HLA-DRB1*12:01	0.01	280	294	96	EPITOPE	0.6	7	1	yes	ATO72840.1
ADLLILPILNIYRKY	HLA-DRB1*12:01	0.01	280	294	96	EPITOPE	0.6	7	1	yes	AXO22487.1
ADLLILPILNIYRKY	HLA-DRB1*12:01	0.01	280	294	96	EPITOPE	0.6	7	1	yes	BAN32270.1
AWVPEKFWQSFFLVD	HLA-DPA1*01/DPB1*04:01	0.01	216	230	96	EPITOPE	0.733333	7	2	yes	APA76947.1
AWVPEKFWQSFFLVD	HLA-DPA1*01/DPB1*04:01	0.01	216	230	96	EPITOPE	0.733333	7	2	yes	APT12140.1
AWVPEKFWQSFFLVD	HLA-DPA1*01/DPB1*04:01	0.01	216	230	96	EPITOPE	0.733333	7	2	yes	ATO63749.1
AWVPEKFWQSFFLVD	HLA-DPA1*01/DPB1*04:01	0.01	216	230	96	EPITOPE	0.733333	7	2	yes	ATO68287.1
AWVPEKFWQSFFLVD	HLA-DPA1*01/DPB1*04:01	0.01	216	230	96	EPITOPE	0.733333	7	2	yes	ATO72840.1
AWVPEKFWQSFFLVD	HLA-DPA1*01/DPB1*04:01	0.01	216	230	96	EPITOPE	0.733333	7	2	yes	AXO22487.1
AWVPEKFWQSFFLVD	HLA-DPA1*01/DPB1*04:01	0.01	216	230	96	EPITOPE	0.733333	7	2	yes	BAN32270.1
AWVPEKFWQSFFLVD	HLA-DPA1*01:03/DPB1*02:01	0.01	216	230	96	EPITOPE	0.733333	7	2	yes	APA76947.1
AWVPEKFWQSFFLVD	HLA-DPA1*01:03/DPB1*02:01	0.01	216	230	96	EPITOPE	0.733333	7	2	yes	APT12140.1
AWVPEKFWQSFFLVD	HLA-DPA1*01:03/DPB1*02:01	0.01	216	230	96	EPITOPE	0.733333	7	2	yes	ATO63749.1
AWVPEKFWQSFFLVD	HLA-DPA1*01:03/DPB1*02:01	0.01	216	230	96	EPITOPE	0.733333	7	2	yes	ATO68287.1
AWVPEKFWQSFFLVD	HLA-DPA1*01:03/DPB1*02:01	0.01	216	230	96	EPITOPE	0.733333	7	2	yes	ATO72840.1
AWVPEKFWQSFFLVD	HLA-DPA1*01:03/DPB1*02:01	0.01	216	230	96	EPITOPE	0.733333	7	2	yes	AXO22487.1
AWVPEKFWQSFFLVD	HLA-DPA1*01:03/DPB1*02:01	0.01	216	230	96	EPITOPE	0.733333	7	2	yes	BAN32270.1
DLLILPILNIYRKYY	HLA-DRB1*12:01	0.01	281	295	96	EPITOPE	0.666667	7	1	yes	APA76947.1
DLLILPILNIYRKYY	HLA-DRB1*12:01	0.01	281	295	96	EPITOPE	0.666667	7	1	yes	APT12140.1
DLLILPILNIYRKYY	HLA-DRB1*12:01	0.01	281	295	96	EPITOPE	0.666667	7	1	yes	ATO63749.1
DLLILPILNIYRKYY	HLA-DRB1*12:01	0.01	281	295	96	EPITOPE	0.666667	7	1	yes	ATO68287.1
DLLILPILNIYRKYY	HLA-DRB1*12:01	0.01	281	295	96	EPITOPE	0.666667	7	1	yes	ATO72840.1
DLLILPILNIYRKYY	HLA-DRB1*12:01	0.01	281	295	96	EPITOPE	0.666667	7	1	yes	AXO22487.1
DLLILPILNIYRKYY	HLA-DRB1*12:01	0.01	281	295	96	EPITOPE	0.666667	7	1	yes	BAN32270.1
EKFWQSFFLVDHPGW	HLA-DPA1*01/DPB1*04:01	0.01	220	234	96	EPITOPE	0.933333	7	2	yes	APA76947.1
EKFWQSFFLVDHPGW	HLA-DPA1*01/DPB1*04:01	0.01	220	234	96	EPITOPE	0.933333	7	2	yes	APT12140.1
EKFWQSFFLVDHPGW	HLA-DPA1*01/DPB1*04:01	0.01	220	234	96	EPITOPE	0.933333	7	2	yes	ATO63749.1
EKFWQSFFLVDHPGW	HLA-DPA1*01/DPB1*04:01	0.01	220	234	96	EPITOPE	0.933333	7	2	yes	ATO68287.1
EKFWQSFFLVDHPGW	HLA-DPA1*01/DPB1*04:01	0.01	220	234	96	EPITOPE	0.933333	7	2	yes	ATO72840.1
EKFWQSFFLVDHPGW	HLA-DPA1*01/DPB1*04:01	0.01	220	234	96	EPITOPE	0.933333	7	2	yes	AXO22487.1
EKFWQSFFLVDHPGW	HLA-DPA1*01/DPB1*04:01	0.01	220	234	96	EPITOPE	0.933333	7	2	yes	BAN32270.1
EKFWQSFFLVDHPGW	HLA-DPA1*01:03/DPB1*02:01	0.01	220	234	96	EPITOPE	0.933333	7	2	yes	APA76947.1
EKFWQSFFLVDHPGW	HLA-DPA1*01:03/DPB1*02:01	0.01	220	234	96	EPITOPE	0.933333	7	2	yes	APT12140.1
EKFWQSFFLVDHPGW	HLA-DPA1*01:03/DPB1*02:01	0.01	220	234	96	EPITOPE	0.933333	7	2	yes	ATO63749.1
EKFWQSFFLVDHPGW	HLA-DPA1*01:03/DPB1*02:01	0.01	220	234	96	EPITOPE	0.933333	7	2	yes	ATO68287.1
EKFWQSFFLVDHPGW	HLA-DPA1*01:03/DPB1*02:01	0.01	220	234	96	EPITOPE	0.933333	7	2	yes	ATO72840.1
EKFWQSFFLVDHPGW	HLA-DPA1*01:03/DPB1*02:01	0.01	220	234	96	EPITOPE	0.933333	7	2	yes	AXO22487.1
EKFWQSFFLVDHPGW	HLA-DPA1*01:03/DPB1*02:01	0.01	220	234	96	EPITOPE	0.933333	7	2	yes	BAN32270.1
KFWQSFFLVDHPGWS	HLA-DPA1*01/DPB1*04:01	0.01	221	235	96	EPITOPE	0.866667	7	2	yes	APA76947.1
KFWQSFFLVDHPGWS	HLA-DPA1*01/DPB1*04:01	0.01	221	235	96	EPITOPE	0.866667	7	2	yes	APT12140.1
KFWQSFFLVDHPGWS	HLA-DPA1*01/DPB1*04:01	0.01	221	235	96	EPITOPE	0.866667	7	2	yes	ATO63749.1
KFWQSFFLVDHPGWS	HLA-DPA1*01/DPB1*04:01	0.01	221	235	96	EPITOPE	0.866667	7	2	yes	ATO68287.1
KFWQSFFLVDHPGWS	HLA-DPA1*01/DPB1*04:01	0.01	221	235	96	EPITOPE	0.866667	7	2	yes	ATO72840.1
KFWQSFFLVDHPGWS	HLA-DPA1*01/DPB1*04:01	0.01	221	235	96	EPITOPE	0.866667	7	2	yes	AXO22487.1
KFWQSFFLVDHPGWS	HLA-DPA1*01/DPB1*04:01	0.01	221	235	96	EPITOPE	0.866667	7	2	yes	BAN32270.1
KFWQSFFLVDHPGWS	HLA-DPA1*01:03/DPB1*02:01	0.01	221	235	96	EPITOPE	0.866667	7	2	yes	APA76947.1
KFWQSFFLVDHPGWS	HLA-DPA1*01:03/DPB1*02:01	0.01	221	235	96	EPITOPE	0.866667	7	2	yes	APT12140.1
KFWQSFFLVDHPGWS	HLA-DPA1*01:03/DPB1*02:01	0.01	221	235	96	EPITOPE	0.866667	7	2	yes	ATO63749.1
KFWQSFFLVDHPGWS	HLA-DPA1*01:03/DPB1*02:01	0.01	221	235	96	EPITOPE	0.866667	7	2	yes	ATO68287.1
KFWQSFFLVDHPGWS	HLA-DPA1*01:03/DPB1*02:01	0.01	221	235	96	EPITOPE	0.866667	7	2	yes	ATO72840.1
KFWQSFFLVDHPGWS	HLA-DPA1*01:03/DPB1*02:01	0.01	221	235	96	EPITOPE	0.866667	7	2	yes	AXO22487.1
KFWQSFFLVDHPGWS	HLA-DPA1*01:03/DPB1*02:01	0.01	221	235	96	EPITOPE	0.866667	7	2	yes	BAN32270.1
PEKFWQSFFLVDHPG	HLA-DPA1*01/DPB1*04:01	0.01	219	233	96	EPITOPE	0.933333	7	2	yes	APA76947.1
PEKFWQSFFLVDHPG	HLA-DPA1*01/DPB1*04:01	0.01	219	233	96	EPITOPE	0.933333	7	2	yes	APT12140.1
PEKFWQSFFLVDHPG	HLA-DPA1*01/DPB1*04:01	0.01	219	233	96	EPITOPE	0.933333	7	2	yes	ATO63749.1
PEKFWQSFFLVDHPG	HLA-DPA1*01/DPB1*04:01	0.01	219	233	96	EPITOPE	0.933333	7	2	yes	ATO68287.1
PEKFWQSFFLVDHPG	HLA-DPA1*01/DPB1*04:01	0.01	219	233	96	EPITOPE	0.933333	7	2	yes	ATO72840.1
PEKFWQSFFLVDHPG	HLA-DPA1*01/DPB1*04:01	0.01	219	233	96	EPITOPE	0.933333	7	2	yes	AXO22487.1
PEKFWQSFFLVDHPG	HLA-DPA1*01/DPB1*04:01	0.01	219	233	96	EPITOPE	0.933333	7	2	yes	BAN32270.1
PEKFWQSFFLVDHPG	HLA-DPA1*01:03/DPB1*02:01	0.01	219	233	96	EPITOPE	0.933333	7	2	yes	APA76947.1
PEKFWQSFFLVDHPG	HLA-DPA1*01:03/DPB1*02:01	0.01	219	233	96	EPITOPE	0.933333	7	2	yes	APT12140.1
PEKFWQSFFLVDHPG	HLA-DPA1*01:03/DPB1*02:01	0.01	219	233	96	EPITOPE	0.933333	7	2	yes	ATO63749.1
PEKFWQSFFLVDHPG	HLA-DPA1*01:03/DPB1*02:01	0.01	219	233	96	EPITOPE	0.933333	7	2	yes	ATO68287.1
PEKFWQSFFLVDHPG	HLA-DPA1*01:03/DPB1*02:01	0.01	219	233	96	EPITOPE	0.933333	7	2	yes	ATO72840.1
PEKFWQSFFLVDHPG	HLA-DPA1*01:03/DPB1*02:01	0.01	219	233	96	EPITOPE	0.933333	7	2	yes	AXO22487.1
PEKFWQSFFLVDHPG	HLA-DPA1*01:03/DPB1*02:01	0.01	219	233	96	EPITOPE	0.933333	7	2	yes	BAN32270.1
VPEKFWQSFFLVDHP	HLA-DPA1*01/DPB1*04:01	0.01	218	232	96	EPITOPE	0.866667	7	2	yes	APA76947.1
VPEKFWQSFFLVDHP	HLA-DPA1*01/DPB1*04:01	0.01	218	232	96	EPITOPE	0.866667	7	2	yes	APT12140.1
VPEKFWQSFFLVDHP	HLA-DPA1*01/DPB1*04:01	0.01	218	232	96	EPITOPE	0.866667	7	2	yes	ATO63749.1
VPEKFWQSFFLVDHP	HLA-DPA1*01/DPB1*04:01	0.01	218	232	96	EPITOPE	0.866667	7	2	yes	ATO68287.1
VPEKFWQSFFLVDHP	HLA-DPA1*01/DPB1*04:01	0.01	218	232	96	EPITOPE	0.866667	7	2	yes	ATO72840.1
VPEKFWQSFFLVDHP	HLA-DPA1*01/DPB1*04:01	0.01	218	232	96	EPITOPE	0.866667	7	2	yes	AXO22487.1
VPEKFWQSFFLVDHP	HLA-DPA1*01/DPB1*04:01	0.01	218	232	96	EPITOPE	0.866667	7	2	yes	BAN32270.1
VPEKFWQSFFLVDHP	HLA-DPA1*01:03/DPB1*02:01	0.01	218	232	96	EPITOPE	0.866667	7	2	yes	APA76947.1
VPEKFWQSFFLVDHP	HLA-DPA1*01:03/DPB1*02:01	0.01	218	232	96	EPITOPE	0.866667	7	2	yes	APT12140.1
VPEKFWQSFFLVDHP	HLA-DPA1*01:03/DPB1*02:01	0.01	218	232	96	EPITOPE	0.866667	7	2	yes	ATO63749.1
VPEKFWQSFFLVDHP	HLA-DPA1*01:03/DPB1*02:01	0.01	218	232	96	EPITOPE	0.866667	7	2	yes	ATO68287.1
VPEKFWQSFFLVDHP	HLA-DPA1*01:03/DPB1*02:01	0.01	218	232	96	EPITOPE	0.866667	7	2	yes	ATO72840.1
VPEKFWQSFFLVDHP	HLA-DPA1*01:03/DPB1*02:01	0.01	218	232	96	EPITOPE	0.866667	7	2	yes	AXO22487.1
VPEKFWQSFFLVDHP	HLA-DPA1*01:03/DPB1*02:01	0.01	218	232	96	EPITOPE	0.866667	7	2	yes	BAN32270.1
WVPEKFWQSFFLVDH	HLA-DPA1*01/DPB1*04:01	0.01	217	231	96	EPITOPE	0.8	7	2	yes	APA76947.1
WVPEKFWQSFFLVDH	HLA-DPA1*01/DPB1*04:01	0.01	217	231	96	EPITOPE	0.8	7	2	yes	APT12140.1
WVPEKFWQSFFLVDH	HLA-DPA1*01/DPB1*04:01	0.01	217	231	96	EPITOPE	0.8	7	2	yes	ATO63749.1
WVPEKFWQSFFLVDH	HLA-DPA1*01/DPB1*04:01	0.01	217	231	96	EPITOPE	0.8	7	2	yes	ATO68287.1
WVPEKFWQSFFLVDH	HLA-DPA1*01/DPB1*04:01	0.01	217	231	96	EPITOPE	0.8	7	2	yes	ATO72840.1
WVPEKFWQSFFLVDH	HLA-DPA1*01/DPB1*04:01	0.01	217	231	96	EPITOPE	0.8	7	2	yes	AXO22487.1
WVPEKFWQSFFLVDH	HLA-DPA1*01/DPB1*04:01	0.01	217	231	96	EPITOPE	0.8	7	2	yes	BAN32270.1
WVPEKFWQSFFLVDH	HLA-DPA1*01:03/DPB1*02:01	0.01	217	231	96	EPITOPE	0.8	7	2	yes	APA76947.1
WVPEKFWQSFFLVDH	HLA-DPA1*01:03/DPB1*02:01	0.01	217	231	96	EPITOPE	0.8	7	2	yes	APT12140.1
WVPEKFWQSFFLVDH	HLA-DPA1*01:03/DPB1*02:01	0.01	217	231	96	EPITOPE	0.8	7	2	yes	ATO63749.1
WVPEKFWQSFFLVDH	HLA-DPA1*01:03/DPB1*02:01	0.01	217	231	96	EPITOPE	0.8	7	2	yes	ATO68287.1
WVPEKFWQSFFLVDH	HLA-DPA1*01:03/DPB1*02:01	0.01	217	231	96	EPITOPE	0.8	7	2	yes	ATO72840.1
WVPEKFWQSFFLVDH	HLA-DPA1*01:03/DPB1*02:01	0.01	217	231	96	EPITOPE	0.8	7	2	yes	AXO22487.1
WVPEKFWQSFFLVDH	HLA-DPA1*01:03/DPB1*02:01	0.01	217	231	96	EPITOPE	0.8	7	2	yes	BAN32270.1
YADLLILPILNIYRK	HLA-DRB1*12:01	0.01	279	293	96	EPITOPE	0.533333	7	1	yes	APA76947.1
YADLLILPILNIYRK	HLA-DRB1*12:01	0.01	279	293	96	EPITOPE	0.533333	7	1	yes	APT12140.1
YADLLILPILNIYRK	HLA-DRB1*12:01	0.01	279	293	96	EPITOPE	0.533333	7	1	yes	ATO63749.1
YADLLILPILNIYRK	HLA-DRB1*12:01	0.01	279	293	96	EPITOPE	0.533333	7	1	yes	ATO68287.1
YADLLILPILNIYRK	HLA-DRB1*12:01	0.01	279	293	96	EPITOPE	0.533333	7	1	yes	ATO72840.1
YADLLILPILNIYRK	HLA-DRB1*12:01	0.01	279	293	96	EPITOPE	0.533333	7	1	yes	AXO22487.1
YADLLILPILNIYRK	HLA-DRB1*12:01	0.01	279	293	96	EPITOPE	0.533333	7	1	yes	BAN32270.1
AHATRELRRDRTSFI	HLA-DRB1*03:01	0.015	580	594	97	EPITOPE	1	7	1	yes	APA75046.1
AHATRELRRDRTSFI	HLA-DRB1*03:01	0.015	580	594	97	EPITOPE	1	7	1	yes	APT10225.1
AHATRELRRDRTSFI	HLA-DRB1*03:01	0.015	580	594	97	EPITOPE	1	7	1	yes	ATO62036.1
AHATRELRRDRTSFI	HLA-DRB1*03:01	0.015	580	594	97	EPITOPE	1	7	1	yes	ATO66571.1
AHATRELRRDRTSFI	HLA-DRB1*03:01	0.015	580	594	97	EPITOPE	1	7	1	yes	ATO71104.1
AHATRELRRDRTSFI	HLA-DRB1*03:01	0.015	580	594	97	EPITOPE	1	7	1	yes	AXO24307.1
AHATRELRRDRTSFI	HLA-DRB1*03:01	0.015	580	594	97	EPITOPE	1	7	1	yes	BAN30356.1
ATRELRRDRTSFIIA	HLA-DRB1*03:01	0.015	582	596	97	EPITOPE	1	7	1	yes	APA75046.1
ATRELRRDRTSFIIA	HLA-DRB1*03:01	0.015	582	596	97	EPITOPE	1	7	1	yes	APT10225.1
ATRELRRDRTSFIIA	HLA-DRB1*03:01	0.015	582	596	97	EPITOPE	1	7	1	yes	ATO62036.1
ATRELRRDRTSFIIA	HLA-DRB1*03:01	0.015	582	596	97	EPITOPE	1	7	1	yes	ATO66571.1
ATRELRRDRTSFIIA	HLA-DRB1*03:01	0.015	582	596	97	EPITOPE	1	7	1	yes	ATO71104.1
ATRELRRDRTSFIIA	HLA-DRB1*03:01	0.015	582	596	97	EPITOPE	1	7	1	yes	AXO24307.1
ATRELRRDRTSFIIA	HLA-DRB1*03:01	0.015	582	596	97	EPITOPE	1	7	1	yes	BAN30356.1
HATRELRRDRTSFII	HLA-DRB1*03:01	0.015	581	595	97	EPITOPE	1	7	1	yes	APA75046.1
HATRELRRDRTSFII	HLA-DRB1*03:01	0.015	581	595	97	EPITOPE	1	7	1	yes	APT10225.1
HATRELRRDRTSFII	HLA-DRB1*03:01	0.015	581	595	97	EPITOPE	1	7	1	yes	ATO62036.1
HATRELRRDRTSFII	HLA-DRB1*03:01	0.015	581	595	97	EPITOPE	1	7	1	yes	ATO66571.1
HATRELRRDRTSFII	HLA-DRB1*03:01	0.015	581	595	97	EPITOPE	1	7	1	yes	ATO71104.1
HATRELRRDRTSFII	HLA-DRB1*03:01	0.015	581	595	97	EPITOPE	1	7	1	yes	AXO24307.1
HATRELRRDRTSFII	HLA-DRB1*03:01	0.015	581	595	97	EPITOPE	1	7	1	yes	BAN30356.1
ITIARAFLARPQLLI	HLA-DPA1*01:03/DPB1*02:01	0.02	549	563	97	EPITOPE	1	7	1	yes	APA75046.1
ITIARAFLARPQLLI	HLA-DPA1*01:03/DPB1*02:01	0.02	549	563	97	EPITOPE	1	7	1	yes	APT10225.1
ITIARAFLARPQLLI	HLA-DPA1*01:03/DPB1*02:01	0.02	549	563	97	EPITOPE	1	7	1	yes	ATO62036.1
ITIARAFLARPQLLI	HLA-DPA1*01:03/DPB1*02:01	0.02	549	563	97	EPITOPE	1	7	1	yes	ATO66571.1
ITIARAFLARPQLLI	HLA-DPA1*01:03/DPB1*02:01	0.02	549	563	97	EPITOPE	1	7	1	yes	ATO71104.1
ITIARAFLARPQLLI	HLA-DPA1*01:03/DPB1*02:01	0.02	549	563	97	EPITOPE	1	7	1	yes	AXO24307.1
ITIARAFLARPQLLI	HLA-DPA1*01:03/DPB1*02:01	0.02	549	563	97	EPITOPE	1	7	1	yes	BAN30356.1
RELRRDRTSFIIAHR	HLA-DRB1*03:01	0.015	584	598	97	EPITOPE	1	7	1	yes	APA75046.1
RELRRDRTSFIIAHR	HLA-DRB1*03:01	0.015	584	598	97	EPITOPE	1	7	1	yes	APT10225.1
RELRRDRTSFIIAHR	HLA-DRB1*03:01	0.015	584	598	97	EPITOPE	1	7	1	yes	ATO62036.1
RELRRDRTSFIIAHR	HLA-DRB1*03:01	0.015	584	598	97	EPITOPE	1	7	1	yes	ATO66571.1
RELRRDRTSFIIAHR	HLA-DRB1*03:01	0.015	584	598	97	EPITOPE	1	7	1	yes	ATO71104.1
RELRRDRTSFIIAHR	HLA-DRB1*03:01	0.015	584	598	97	EPITOPE	1	7	1	yes	AXO24307.1
RELRRDRTSFIIAHR	HLA-DRB1*03:01	0.015	584	598	97	EPITOPE	1	7	1	yes	BAN30356.1
TRELRRDRTSFIIAH	HLA-DRB1*03:01	0.015	583	597	97	EPITOPE	1	7	1	yes	APA75046.1
TRELRRDRTSFIIAH	HLA-DRB1*03:01	0.015	583	597	97	EPITOPE	1	7	1	yes	APT10225.1
TRELRRDRTSFIIAH	HLA-DRB1*03:01	0.015	583	597	97	EPITOPE	1	7	1	yes	ATO62036.1
TRELRRDRTSFIIAH	HLA-DRB1*03:01	0.015	583	597	97	EPITOPE	1	7	1	yes	ATO66571.1
TRELRRDRTSFIIAH	HLA-DRB1*03:01	0.015	583	597	97	EPITOPE	1	7	1	yes	ATO71104.1
TRELRRDRTSFIIAH	HLA-DRB1*03:01	0.015	583	597	97	EPITOPE	1	7	1	yes	AXO24307.1
TRELRRDRTSFIIAH	HLA-DRB1*03:01	0.015	583	597	97	EPITOPE	1	7	1	yes	BAN30356.1
EVLGWLYDFAFLSFD	HLA-DRB3*01:01	0.01	147	161	103	EPITOPE	0.533333	7	1	yes	APA74607.1
EVLGWLYDFAFLSFD	HLA-DRB3*01:01	0.01	147	161	103	EPITOPE	0.533333	7	1	yes	APT09825.1
EVLGWLYDFAFLSFD	HLA-DRB3*01:01	0.01	147	161	103	EPITOPE	0.533333	7	1	yes	ATO61572.1
EVLGWLYDFAFLSFD	HLA-DRB3*01:01	0.01	147	161	103	EPITOPE	0.533333	7	1	yes	ATO66125.1
EVLGWLYDFAFLSFD	HLA-DRB3*01:01	0.01	147	161	103	EPITOPE	0.533333	7	1	yes	ATO70710.1
EVLGWLYDFAFLSFD	HLA-DRB3*01:01	0.01	147	161	103	EPITOPE	0.533333	7	1	yes	AXO24710.1
EVLGWLYDFAFLSFD	HLA-DRB3*01:01	0.01	147	161	103	EPITOPE	0.533333	7	1	yes	BAN29884.1
NREVLGWLYDFAFLS	HLA-DRB3*01:01	0.01	145	159	103	EPITOPE	0.666667	7	1	yes	APA74607.1
NREVLGWLYDFAFLS	HLA-DRB3*01:01	0.01	145	159	103	EPITOPE	0.666667	7	1	yes	APT09825.1
NREVLGWLYDFAFLS	HLA-DRB3*01:01	0.01	145	159	103	EPITOPE	0.666667	7	1	yes	ATO61572.1
NREVLGWLYDFAFLS	HLA-DRB3*01:01	0.01	145	159	103	EPITOPE	0.666667	7	1	yes	ATO66125.1
NREVLGWLYDFAFLS	HLA-DRB3*01:01	0.01	145	159	103	EPITOPE	0.666667	7	1	yes	ATO70710.1
NREVLGWLYDFAFLS	HLA-DRB3*01:01	0.01	145	159	103	EPITOPE	0.666667	7	1	yes	AXO24710.1
NREVLGWLYDFAFLS	HLA-DRB3*01:01	0.01	145	159	103	EPITOPE	0.666667	7	1	yes	BAN29884.1
REVLGWLYDFAFLSF	HLA-DRB3*01:01	0.01	146	160	103	EPITOPE	0.6	7	1	yes	APA74607.1
REVLGWLYDFAFLSF	HLA-DRB3*01:01	0.01	146	160	103	EPITOPE	0.6	7	1	yes	APT09825.1
REVLGWLYDFAFLSF	HLA-DRB3*01:01	0.01	146	160	103	EPITOPE	0.6	7	1	yes	ATO61572.1
REVLGWLYDFAFLSF	HLA-DRB3*01:01	0.01	146	160	103	EPITOPE	0.6	7	1	yes	ATO66125.1
REVLGWLYDFAFLSF	HLA-DRB3*01:01	0.01	146	160	103	EPITOPE	0.6	7	1	yes	ATO70710.1
REVLGWLYDFAFLSF	HLA-DRB3*01:01	0.01	146	160	103	EPITOPE	0.6	7	1	yes	AXO24710.1
REVLGWLYDFAFLSF	HLA-DRB3*01:01	0.01	146	160	103	EPITOPE	0.6	7	1	yes	BAN29884.1
ILLVQLWFVPFFDDS	HLA-DQA1*01:01/DQB1*05:01	0.015	160	174	110	EPITOPE	1	7	1	yes	APA77835.2
ILLVQLWFVPFFDDS	HLA-DQA1*01:01/DQB1*05:01	0.015	135	149	110	EPITOPE	1	7	1	yes	APT12865.1
ILLVQLWFVPFFDDS	HLA-DQA1*01:01/DQB1*05:01	0.015	160	174	110	EPITOPE	1	7	1	yes	ATO64478.1
ILLVQLWFVPFFDDS	HLA-DQA1*01:01/DQB1*05:01	0.015	135	149	110	EPITOPE	1	7	1	yes	ATO69040.1
ILLVQLWFVPFFDDS	HLA-DQA1*01:01/DQB1*05:01	0.015	160	174	110	EPITOPE	1	7	1	yes	ATO73571.1
ILLVQLWFVPFFDDS	HLA-DQA1*01:01/DQB1*05:01	0.015	160	174	110	EPITOPE	1	7	1	yes	AXO21719.1
ILLVQLWFVPFFDDS	HLA-DQA1*01:01/DQB1*05:01	0.015	135	149	110	EPITOPE	1	7	1	yes	BAN33118.1
LLVQLWFVPFFDDSS	HLA-DQA1*01:01/DQB1*05:01	0.01	161	175	110	EPITOPE	1	7	1	yes	APA77835.2
LLVQLWFVPFFDDSS	HLA-DQA1*01:01/DQB1*05:01	0.01	136	150	110	EPITOPE	1	7	1	yes	APT12865.1
LLVQLWFVPFFDDSS	HLA-DQA1*01:01/DQB1*05:01	0.01	161	175	110	EPITOPE	1	7	1	yes	ATO64478.1
LLVQLWFVPFFDDSS	HLA-DQA1*01:01/DQB1*05:01	0.01	136	150	110	EPITOPE	1	7	1	yes	ATO69040.1
LLVQLWFVPFFDDSS	HLA-DQA1*01:01/DQB1*05:01	0.01	161	175	110	EPITOPE	1	7	1	yes	ATO73571.1
LLVQLWFVPFFDDSS	HLA-DQA1*01:01/DQB1*05:01	0.01	161	175	110	EPITOPE	1	7	1	yes	AXO21719.1
LLVQLWFVPFFDDSS	HLA-DQA1*01:01/DQB1*05:01	0.01	136	150	110	EPITOPE	1	7	1	yes	BAN33118.1
LVQLWFVPFFDDSSW	HLA-DQA1*01:01/DQB1*05:01	0.01	162	176	110	EPITOPE	1	7	1	yes	APA77835.2
LVQLWFVPFFDDSSW	HLA-DQA1*01:01/DQB1*05:01	0.01	137	151	110	EPITOPE	1	7	1	yes	APT12865.1
LVQLWFVPFFDDSSW	HLA-DQA1*01:01/DQB1*05:01	0.01	162	176	110	EPITOPE	1	7	1	yes	ATO64478.1
LVQLWFVPFFDDSSW	HLA-DQA1*01:01/DQB1*05:01	0.01	137	151	110	EPITOPE	1	7	1	yes	ATO69040.1
LVQLWFVPFFDDSSW	HLA-DQA1*01:01/DQB1*05:01	0.01	162	176	110	EPITOPE	1	7	1	yes	ATO73571.1
LVQLWFVPFFDDSSW	HLA-DQA1*01:01/DQB1*05:01	0.01	162	176	110	EPITOPE	1	7	1	yes	AXO21719.1
LVQLWFVPFFDDSSW	HLA-DQA1*01:01/DQB1*05:01	0.01	137	151	110	EPITOPE	1	7	1	yes	BAN33118.1
QILLVQLWFVPFFDD	HLA-DQA1*01:01/DQB1*05:01	0.02	159	173	110	EPITOPE	1	7	1	yes	APA77835.2
QILLVQLWFVPFFDD	HLA-DQA1*01:01/DQB1*05:01	0.02	134	148	110	EPITOPE	1	7	1	yes	APT12865.1
QILLVQLWFVPFFDD	HLA-DQA1*01:01/DQB1*05:01	0.02	159	173	110	EPITOPE	1	7	1	yes	ATO64478.1
QILLVQLWFVPFFDD	HLA-DQA1*01:01/DQB1*05:01	0.02	134	148	110	EPITOPE	1	7	1	yes	ATO69040.1
QILLVQLWFVPFFDD	HLA-DQA1*01:01/DQB1*05:01	0.02	159	173	110	EPITOPE	1	7	1	yes	ATO73571.1
QILLVQLWFVPFFDD	HLA-DQA1*01:01/DQB1*05:01	0.02	159	173	110	EPITOPE	1	7	1	yes	AXO21719.1
QILLVQLWFVPFFDD	HLA-DQA1*01:01/DQB1*05:01	0.02	134	148	110	EPITOPE	1	7	1	yes	BAN33118.1
RQILLVQLWFVPFFD	HLA-DQA1*01:01/DQB1*05:01	0.02	158	172	110	EPITOPE	1	7	1	yes	APA77835.2
RQILLVQLWFVPFFD	HLA-DQA1*01:01/DQB1*05:01	0.02	133	147	110	EPITOPE	1	7	1	yes	APT12865.1
RQILLVQLWFVPFFD	HLA-DQA1*01:01/DQB1*05:01	0.02	158	172	110	EPITOPE	1	7	1	yes	ATO64478.1
RQILLVQLWFVPFFD	HLA-DQA1*01:01/DQB1*05:01	0.02	133	147	110	EPITOPE	1	7	1	yes	ATO69040.1
RQILLVQLWFVPFFD	HLA-DQA1*01:01/DQB1*05:01	0.02	158	172	110	EPITOPE	1	7	1	yes	ATO73571.1
RQILLVQLWFVPFFD	HLA-DQA1*01:01/DQB1*05:01	0.02	158	172	110	EPITOPE	1	7	1	yes	AXO21719.1
RQILLVQLWFVPFFD	HLA-DQA1*01:01/DQB1*05:01	0.02	133	147	110	EPITOPE	1	7	1	yes	BAN33118.1
VQLWFVPFFDDSSWD	HLA-DQA1*01:01/DQB1*05:01	0.01	163	177	110	EPITOPE	1	7	1	yes	APA77835.2
VQLWFVPFFDDSSWD	HLA-DQA1*01:01/DQB1*05:01	0.01	138	152	110	EPITOPE	1	7	1	yes	APT12865.1
VQLWFVPFFDDSSWD	HLA-DQA1*01:01/DQB1*05:01	0.01	163	177	110	EPITOPE	1	7	1	yes	ATO64478.1
VQLWFVPFFDDSSWD	HLA-DQA1*01:01/DQB1*05:01	0.01	138	152	110	EPITOPE	1	7	1	yes	ATO69040.1
VQLWFVPFFDDSSWD	HLA-DQA1*01:01/DQB1*05:01	0.01	163	177	110	EPITOPE	1	7	1	yes	ATO73571.1
VQLWFVPFFDDSSWD	HLA-DQA1*01:01/DQB1*05:01	0.01	163	177	110	EPITOPE	1	7	1	yes	AXO21719.1
VQLWFVPFFDDSSWD	HLA-DQA1*01:01/DQB1*05:01	0.01	138	152	110	EPITOPE	1	7	1	yes	BAN33118.1
LQRRVTLVVLALLTV	HLA-DPA1*03:01/DPB1*04:02	0.015	7	21	114	EPITOPE	0.533333	7	1	yes	APA76486.1
LQRRVTLVVLALLTV	HLA-DPA1*03:01/DPB1*04:02	0.015	7	21	114	EPITOPE	0.533333	7	1	yes	APT11684.1
LQRRVTLVVLALLTV	HLA-DPA1*03:01/DPB1*04:02	0.015	7	21	114	EPITOPE	0.533333	7	1	yes	ATO62698.1
LQRRVTLVVLALLTV	HLA-DPA1*03:01/DPB1*04:02	0.015	7	21	114	EPITOPE	0.533333	7	1	yes	ATO67218.1
LQRRVTLVVLALLTV	HLA-DPA1*03:01/DPB1*04:02	0.015	7	21	114	EPITOPE	0.533333	7	1	yes	ATO71783.1
LQRRVTLVVLALLTV	HLA-DPA1*03:01/DPB1*04:02	0.015	7	21	114	EPITOPE	0.533333	7	1	yes	AXO22921.1
LQRRVTLVVLALLTV	HLA-DPA1*03:01/DPB1*04:02	0.015	7	21	114	EPITOPE	0.533333	7	1	yes	BAN31097.1
ARSPRALVLDEPLAG	HLA-DRB1*03:01	0.01	579	593	115	EPITOPE	1	7	1	yes	APA75465.1
ARSPRALVLDEPLAG	HLA-DRB1*03:01	0.01	579	593	115	EPITOPE	1	7	1	yes	APT13658.1
ARSPRALVLDEPLAG	HLA-DRB1*03:01	0.01	579	593	115	EPITOPE	1	7	1	yes	ATO65156.1
ARSPRALVLDEPLAG	HLA-DRB1*03:01	0.01	579	593	115	EPITOPE	1	7	1	yes	ATO69725.1
ARSPRALVLDEPLAG	HLA-DRB1*03:01	0.01	579	593	115	EPITOPE	1	7	1	yes	ATO74234.1
ARSPRALVLDEPLAG	HLA-DRB1*03:01	0.01	579	593	115	EPITOPE	1	7	1	yes	AXO25678.1
ARSPRALVLDEPLAG	HLA-DRB1*03:01	0.01	579	593	115	EPITOPE	1	7	1	yes	BAN30770.1
AVAAETSAAAAPAVA	HLA-DQA1*04:01/DQB1*04:02	0.02	410	424	115	EPITOPE	1	2	1	yes	ATO69725.1
AVAAETSAAAAPAVA	HLA-DQA1*04:01/DQB1*04:02	0.02	410	424	115	EPITOPE	1	2	1	yes	ATO74234.1
DSPDNAVAAETDAAA	HLA-DQA1*04:01/DQB1*04:02	0.015	405	419	115	EPITOPE	1	1	1	yes	ATO65156.1
DSPDNAVAAETSAAA	HLA-DQA1*04:01/DQB1*04:02	0.02	405	419	115	EPITOPE	1	2	1	yes	ATO69725.1
DSPDNAVAAETSAAA	HLA-DQA1*04:01/DQB1*04:02	0.02	405	419	115	EPITOPE	1	2	1	yes	ATO74234.1
PRALVLDEPLAGLDI	HLA-DRB1*03:01	0.01	582	596	115	EPITOPE	1	7	1	yes	APA75465.1
PRALVLDEPLAGLDI	HLA-DRB1*03:01	0.01	582	596	115	EPITOPE	1	7	1	yes	APT13658.1
PRALVLDEPLAGLDI	HLA-DRB1*03:01	0.01	582	596	115	EPITOPE	1	7	1	yes	ATO65156.1
PRALVLDEPLAGLDI	HLA-DRB1*03:01	0.01	582	596	115	EPITOPE	1	7	1	yes	ATO69725.1
PRALVLDEPLAGLDI	HLA-DRB1*03:01	0.01	582	596	115	EPITOPE	1	7	1	yes	ATO74234.1
PRALVLDEPLAGLDI	HLA-DRB1*03:01	0.01	582	596	115	EPITOPE	1	7	1	yes	AXO25678.1
PRALVLDEPLAGLDI	HLA-DRB1*03:01	0.01	582	596	115	EPITOPE	1	7	1	yes	BAN30770.1
RALVLDEPLAGLDIG	HLA-DRB1*03:01	0.01	583	597	115	EPITOPE	1	7	1	yes	APA75465.1
RALVLDEPLAGLDIG	HLA-DRB1*03:01	0.01	583	597	115	EPITOPE	1	7	1	yes	APT13658.1
RALVLDEPLAGLDIG	HLA-DRB1*03:01	0.01	583	597	115	EPITOPE	1	7	1	yes	ATO65156.1
RALVLDEPLAGLDIG	HLA-DRB1*03:01	0.01	583	597	115	EPITOPE	1	7	1	yes	ATO69725.1
RALVLDEPLAGLDIG	HLA-DRB1*03:01	0.01	583	597	115	EPITOPE	1	7	1	yes	ATO74234.1
RALVLDEPLAGLDIG	HLA-DRB1*03:01	0.01	583	597	115	EPITOPE	1	7	1	yes	AXO25678.1
RALVLDEPLAGLDIG	HLA-DRB1*03:01	0.01	583	597	115	EPITOPE	1	7	1	yes	BAN30770.1
RSPRALVLDEPLAGL	HLA-DRB1*03:01	0.01	580	594	115	EPITOPE	1	7	1	yes	APA75465.1
RSPRALVLDEPLAGL	HLA-DRB1*03:01	0.01	580	594	115	EPITOPE	1	7	1	yes	APT13658.1
RSPRALVLDEPLAGL	HLA-DRB1*03:01	0.01	580	594	115	EPITOPE	1	7	1	yes	ATO65156.1
RSPRALVLDEPLAGL	HLA-DRB1*03:01	0.01	580	594	115	EPITOPE	1	7	1	yes	ATO69725.1
RSPRALVLDEPLAGL	HLA-DRB1*03:01	0.01	580	594	115	EPITOPE	1	7	1	yes	ATO74234.1
RSPRALVLDEPLAGL	HLA-DRB1*03:01	0.01	580	594	115	EPITOPE	1	7	1	yes	AXO25678.1
RSPRALVLDEPLAGL	HLA-DRB1*03:01	0.01	580	594	115	EPITOPE	1	7	1	yes	BAN30770.1
SDSPDNAVAAETDAA	HLA-DQA1*04:01/DQB1*04:02	0.01	404	418	115	EPITOPE	1	1	1	yes	ATO65156.1
SDSPDNAVAAETSAA	HLA-DQA1*04:01/DQB1*04:02	0.01	404	418	115	EPITOPE	1	2	1	yes	ATO69725.1
SDSPDNAVAAETSAA	HLA-DQA1*04:01/DQB1*04:02	0.01	404	418	115	EPITOPE	1	2	1	yes	ATO74234.1
SPRALVLDEPLAGLD	HLA-DRB1*03:01	0.01	581	595	115	EPITOPE	1	7	1	yes	APA75465.1
SPRALVLDEPLAGLD	HLA-DRB1*03:01	0.01	581	595	115	EPITOPE	1	7	1	yes	APT13658.1
SPRALVLDEPLAGLD	HLA-DRB1*03:01	0.01	581	595	115	EPITOPE	1	7	1	yes	ATO65156.1
SPRALVLDEPLAGLD	HLA-DRB1*03:01	0.01	581	595	115	EPITOPE	1	7	1	yes	ATO69725.1
SPRALVLDEPLAGLD	HLA-DRB1*03:01	0.01	581	595	115	EPITOPE	1	7	1	yes	ATO74234.1
SPRALVLDEPLAGLD	HLA-DRB1*03:01	0.01	581	595	115	EPITOPE	1	7	1	yes	AXO25678.1
SPRALVLDEPLAGLD	HLA-DRB1*03:01	0.01	581	595	115	EPITOPE	1	7	1	yes	BAN30770.1
AVVMLVIDVSQSMRA	HLA-DRB1*03:01	0.01	97	111	125	EPITOPE	1	7	1	yes	APA76498.1
AVVMLVIDVSQSMRA	HLA-DRB1*03:01	0.01	97	111	125	EPITOPE	1	7	1	yes	APT11695.1
AVVMLVIDVSQSMRA	HLA-DRB1*03:01	0.01	97	111	125	EPITOPE	1	7	1	yes	ATO62687.1
AVVMLVIDVSQSMRA	HLA-DRB1*03:01	0.01	97	111	125	EPITOPE	1	7	1	yes	ATO67207.1
AVVMLVIDVSQSMRA	HLA-DRB1*03:01	0.01	97	111	125	EPITOPE	1	7	1	yes	ATO71772.1
AVVMLVIDVSQSMRA	HLA-DRB1*03:01	0.01	97	111	125	EPITOPE	1	7	1	yes	AXO22910.1
AVVMLVIDVSQSMRA	HLA-DRB1*03:01	0.01	97	111	125	EPITOPE	1	7	1	yes	BAN31084.1
NRAVVMLVIDVSQSM	HLA-DRB1*03:01	0.01	95	109	125	EPITOPE	1	7	1	yes	APA76498.1
NRAVVMLVIDVSQSM	HLA-DRB1*03:01	0.01	95	109	125	EPITOPE	1	7	1	yes	APT11695.1
NRAVVMLVIDVSQSM	HLA-DRB1*03:01	0.01	95	109	125	EPITOPE	1	7	1	yes	ATO62687.1
NRAVVMLVIDVSQSM	HLA-DRB1*03:01	0.01	95	109	125	EPITOPE	1	7	1	yes	ATO67207.1
NRAVVMLVIDVSQSM	HLA-DRB1*03:01	0.01	95	109	125	EPITOPE	1	7	1	yes	ATO71772.1
NRAVVMLVIDVSQSM	HLA-DRB1*03:01	0.01	95	109	125	EPITOPE	1	7	1	yes	AXO22910.1
NRAVVMLVIDVSQSM	HLA-DRB1*03:01	0.01	95	109	125	EPITOPE	1	7	1	yes	BAN31084.1
RAVVMLVIDVSQSMR	HLA-DRB1*03:01	0.01	96	110	125	EPITOPE	1	7	1	yes	APA76498.1
RAVVMLVIDVSQSMR	HLA-DRB1*03:01	0.01	96	110	125	EPITOPE	1	7	1	yes	APT11695.1
RAVVMLVIDVSQSMR	HLA-DRB1*03:01	0.01	96	110	125	EPITOPE	1	7	1	yes	ATO62687.1
RAVVMLVIDVSQSMR	HLA-DRB1*03:01	0.01	96	110	125	EPITOPE	1	7	1	yes	ATO67207.1
RAVVMLVIDVSQSMR	HLA-DRB1*03:01	0.01	96	110	125	EPITOPE	1	7	1	yes	ATO71772.1
RAVVMLVIDVSQSMR	HLA-DRB1*03:01	0.01	96	110	125	EPITOPE	1	7	1	yes	AXO22910.1
RAVVMLVIDVSQSMR	HLA-DRB1*03:01	0.01	96	110	125	EPITOPE	1	7	1	yes	BAN31084.1
VMLVIDVSQSMRATD	HLA-DRB1*03:01	0.01	99	113	125	EPITOPE	1	7	1	yes	APA76498.1
VMLVIDVSQSMRATD	HLA-DRB1*03:01	0.01	99	113	125	EPITOPE	1	7	1	yes	APT11695.1
VMLVIDVSQSMRATD	HLA-DRB1*03:01	0.01	99	113	125	EPITOPE	1	7	1	yes	ATO62687.1
VMLVIDVSQSMRATD	HLA-DRB1*03:01	0.01	99	113	125	EPITOPE	1	7	1	yes	ATO67207.1
VMLVIDVSQSMRATD	HLA-DRB1*03:01	0.01	99	113	125	EPITOPE	1	7	1	yes	ATO71772.1
VMLVIDVSQSMRATD	HLA-DRB1*03:01	0.01	99	113	125	EPITOPE	1	7	1	yes	AXO22910.1
VMLVIDVSQSMRATD	HLA-DRB1*03:01	0.01	99	113	125	EPITOPE	1	7	1	yes	BAN31084.1
VVMLVIDVSQSMRAT	HLA-DRB1*03:01	0.01	98	112	125	EPITOPE	1	7	1	yes	APA76498.1
VVMLVIDVSQSMRAT	HLA-DRB1*03:01	0.01	98	112	125	EPITOPE	1	7	1	yes	APT11695.1
VVMLVIDVSQSMRAT	HLA-DRB1*03:01	0.01	98	112	125	EPITOPE	1	7	1	yes	ATO62687.1
VVMLVIDVSQSMRAT	HLA-DRB1*03:01	0.01	98	112	125	EPITOPE	1	7	1	yes	ATO67207.1
VVMLVIDVSQSMRAT	HLA-DRB1*03:01	0.01	98	112	125	EPITOPE	1	7	1	yes	ATO71772.1
VVMLVIDVSQSMRAT	HLA-DRB1*03:01	0.01	98	112	125	EPITOPE	1	7	1	yes	AXO22910.1
VVMLVIDVSQSMRAT	HLA-DRB1*03:01	0.01	98	112	125	EPITOPE	1	7	1	yes	BAN31084.1
ALLAWFGFYLYKISH	HLA-DPA1*01/DPB1*04:01	0.02	190	204	180	EPITOPE	1	7	2	yes	APA78315.1
ALLAWFGFYLYKISH	HLA-DPA1*01/DPB1*04:01	0.02	190	204	180	EPITOPE	1	7	2	yes	APT13320.1
ALLAWFGFYLYKISH	HLA-DPA1*01/DPB1*04:01	0.02	190	204	180	EPITOPE	1	7	2	yes	ATO64927.1
ALLAWFGFYLYKISH	HLA-DPA1*01/DPB1*04:01	0.02	190	204	180	EPITOPE	1	7	2	yes	ATO69488.1
ALLAWFGFYLYKISH	HLA-DPA1*01/DPB1*04:01	0.02	190	204	180	EPITOPE	1	7	2	yes	ATO74019.1
ALLAWFGFYLYKISH	HLA-DPA1*01/DPB1*04:01	0.02	190	204	180	EPITOPE	1	7	2	yes	AXO21262.1
ALLAWFGFYLYKISH	HLA-DPA1*01/DPB1*04:01	0.02	188	202	180	EPITOPE	1	7	2	yes	BAN33634.1
ALLAWFGFYLYKISH	HLA-DPA1*01:03/DPB1*02:01	0.01	190	204	180	EPITOPE	1	7	2	yes	APA78315.1
ALLAWFGFYLYKISH	HLA-DPA1*01:03/DPB1*02:01	0.01	190	204	180	EPITOPE	1	7	2	yes	APT13320.1
ALLAWFGFYLYKISH	HLA-DPA1*01:03/DPB1*02:01	0.01	190	204	180	EPITOPE	1	7	2	yes	ATO64927.1
ALLAWFGFYLYKISH	HLA-DPA1*01:03/DPB1*02:01	0.01	190	204	180	EPITOPE	1	7	2	yes	ATO69488.1
ALLAWFGFYLYKISH	HLA-DPA1*01:03/DPB1*02:01	0.01	190	204	180	EPITOPE	1	7	2	yes	ATO74019.1
ALLAWFGFYLYKISH	HLA-DPA1*01:03/DPB1*02:01	0.01	190	204	180	EPITOPE	1	7	2	yes	AXO21262.1
ALLAWFGFYLYKISH	HLA-DPA1*01:03/DPB1*02:01	0.01	188	202	180	EPITOPE	1	7	2	yes	BAN33634.1
GLALLAWFGFYLYKI	HLA-DPA1*01/DPB1*04:01	0.02	188	202	180	EPITOPE	1	7	2	yes	APA78315.1
GLALLAWFGFYLYKI	HLA-DPA1*01/DPB1*04:01	0.02	188	202	180	EPITOPE	1	7	2	yes	APT13320.1
GLALLAWFGFYLYKI	HLA-DPA1*01/DPB1*04:01	0.02	188	202	180	EPITOPE	1	7	2	yes	ATO64927.1
GLALLAWFGFYLYKI	HLA-DPA1*01/DPB1*04:01	0.02	188	202	180	EPITOPE	1	7	2	yes	ATO69488.1
GLALLAWFGFYLYKI	HLA-DPA1*01/DPB1*04:01	0.02	188	202	180	EPITOPE	1	7	2	yes	ATO74019.1
GLALLAWFGFYLYKI	HLA-DPA1*01/DPB1*04:01	0.02	188	202	180	EPITOPE	1	7	2	yes	AXO21262.1
GLALLAWFGFYLYKI	HLA-DPA1*01/DPB1*04:01	0.02	186	200	180	EPITOPE	1	7	2	yes	BAN33634.1
GLALLAWFGFYLYKI	HLA-DPA1*01:03/DPB1*02:01	0.01	188	202	180	EPITOPE	1	7	2	yes	APA78315.1
GLALLAWFGFYLYKI	HLA-DPA1*01:03/DPB1*02:01	0.01	188	202	180	EPITOPE	1	7	2	yes	APT13320.1
GLALLAWFGFYLYKI	HLA-DPA1*01:03/DPB1*02:01	0.01	188	202	180	EPITOPE	1	7	2	yes	ATO64927.1
GLALLAWFGFYLYKI	HLA-DPA1*01:03/DPB1*02:01	0.01	188	202	180	EPITOPE	1	7	2	yes	ATO69488.1
GLALLAWFGFYLYKI	HLA-DPA1*01:03/DPB1*02:01	0.01	188	202	180	EPITOPE	1	7	2	yes	ATO74019.1
GLALLAWFGFYLYKI	HLA-DPA1*01:03/DPB1*02:01	0.01	188	202	180	EPITOPE	1	7	2	yes	AXO21262.1
GLALLAWFGFYLYKI	HLA-DPA1*01:03/DPB1*02:01	0.01	186	200	180	EPITOPE	1	7	2	yes	BAN33634.1
GLGLALLAWFGFYLY	HLA-DPA1*01:03/DPB1*02:01	0.01	186	200	180	EPITOPE	0.933333	7	1	yes	APA78315.1
GLGLALLAWFGFYLY	HLA-DPA1*01:03/DPB1*02:01	0.01	186	200	180	EPITOPE	0.933333	7	1	yes	APT13320.1
GLGLALLAWFGFYLY	HLA-DPA1*01:03/DPB1*02:01	0.01	186	200	180	EPITOPE	0.933333	7	1	yes	ATO64927.1
GLGLALLAWFGFYLY	HLA-DPA1*01:03/DPB1*02:01	0.01	186	200	180	EPITOPE	0.933333	7	1	yes	ATO69488.1
GLGLALLAWFGFYLY	HLA-DPA1*01:03/DPB1*02:01	0.01	186	200	180	EPITOPE	0.933333	7	1	yes	ATO74019.1
GLGLALLAWFGFYLY	HLA-DPA1*01:03/DPB1*02:01	0.01	186	200	180	EPITOPE	0.933333	7	1	yes	AXO21262.1
GLGLALLAWFGFYLY	HLA-DPA1*01:03/DPB1*02:01	0.01	184	198	180	EPITOPE	0.933333	7	1	yes	BAN33634.1
LALLAWFGFYLYKIS	HLA-DPA1*01/DPB1*04:01	0.02	189	203	180	EPITOPE	1	7	2	yes	APA78315.1
LALLAWFGFYLYKIS	HLA-DPA1*01/DPB1*04:01	0.02	189	203	180	EPITOPE	1	7	2	yes	APT13320.1
LALLAWFGFYLYKIS	HLA-DPA1*01/DPB1*04:01	0.02	189	203	180	EPITOPE	1	7	2	yes	ATO64927.1
LALLAWFGFYLYKIS	HLA-DPA1*01/DPB1*04:01	0.02	189	203	180	EPITOPE	1	7	2	yes	ATO69488.1
LALLAWFGFYLYKIS	HLA-DPA1*01/DPB1*04:01	0.02	189	203	180	EPITOPE	1	7	2	yes	ATO74019.1
LALLAWFGFYLYKIS	HLA-DPA1*01/DPB1*04:01	0.02	189	203	180	EPITOPE	1	7	2	yes	AXO21262.1
LALLAWFGFYLYKIS	HLA-DPA1*01/DPB1*04:01	0.02	187	201	180	EPITOPE	1	7	2	yes	BAN33634.1
LALLAWFGFYLYKIS	HLA-DPA1*01:03/DPB1*02:01	0.01	189	203	180	EPITOPE	1	7	2	yes	APA78315.1
LALLAWFGFYLYKIS	HLA-DPA1*01:03/DPB1*02:01	0.01	189	203	180	EPITOPE	1	7	2	yes	APT13320.1
LALLAWFGFYLYKIS	HLA-DPA1*01:03/DPB1*02:01	0.01	189	203	180	EPITOPE	1	7	2	yes	ATO64927.1
LALLAWFGFYLYKIS	HLA-DPA1*01:03/DPB1*02:01	0.01	189	203	180	EPITOPE	1	7	2	yes	ATO69488.1
LALLAWFGFYLYKIS	HLA-DPA1*01:03/DPB1*02:01	0.01	189	203	180	EPITOPE	1	7	2	yes	ATO74019.1
LALLAWFGFYLYKIS	HLA-DPA1*01:03/DPB1*02:01	0.01	189	203	180	EPITOPE	1	7	2	yes	AXO21262.1
LALLAWFGFYLYKIS	HLA-DPA1*01:03/DPB1*02:01	0.01	187	201	180	EPITOPE	1	7	2	yes	BAN33634.1
LGLALLAWFGFYLYK	HLA-DPA1*01:03/DPB1*02:01	0.01	187	201	180	EPITOPE	1	7	1	yes	APA78315.1
LGLALLAWFGFYLYK	HLA-DPA1*01:03/DPB1*02:01	0.01	187	201	180	EPITOPE	1	7	1	yes	APT13320.1
LGLALLAWFGFYLYK	HLA-DPA1*01:03/DPB1*02:01	0.01	187	201	180	EPITOPE	1	7	1	yes	ATO64927.1
LGLALLAWFGFYLYK	HLA-DPA1*01:03/DPB1*02:01	0.01	187	201	180	EPITOPE	1	7	1	yes	ATO69488.1
LGLALLAWFGFYLYK	HLA-DPA1*01:03/DPB1*02:01	0.01	187	201	180	EPITOPE	1	7	1	yes	ATO74019.1
LGLALLAWFGFYLYK	HLA-DPA1*01:03/DPB1*02:01	0.01	187	201	180	EPITOPE	1	7	1	yes	AXO21262.1
LGLALLAWFGFYLYK	HLA-DPA1*01:03/DPB1*02:01	0.01	185	199	180	EPITOPE	1	7	1	yes	BAN33634.1
AQRVSLAFAAFPEIF	HLA-DPA1*01:03/DPB1*02:01	0.01	381	395	211	EPITOPE	1	6	1	yes	APA76375.1
AQRVSLAFAAFPEIF	HLA-DPA1*01:03/DPB1*02:01	0.01	381	395	211	EPITOPE	1	6	1	yes	APT10288.1
AQRVSLAFAAFPEIF	HLA-DPA1*01:03/DPB1*02:01	0.01	381	395	211	EPITOPE	1	6	1	yes	ATO67310.1
AQRVSLAFAAFPEIF	HLA-DPA1*01:03/DPB1*02:01	0.01	381	395	211	EPITOPE	1	6	1	yes	ATO72532.1
AQRVSLAFAAFPEIF	HLA-DPA1*01:03/DPB1*02:01	0.01	381	395	211	EPITOPE	1	6	1	yes	AXO23021.1
AQRVSLAFAAFPEIF	HLA-DPA1*01:03/DPB1*02:01	0.01	381	395	211	EPITOPE	1	6	1	yes	BAN31205.1
ELINATRDDALAPFT	HLA-DRB3*01:01	0.01	140	154	211	EPITOPE	1	7	1	yes	APA76375.1
ELINATRDDALAPFT	HLA-DRB3*01:01	0.01	140	154	211	EPITOPE	1	7	1	yes	APT10288.1
ELINATRDDALAPFT	HLA-DRB3*01:01	0.01	140	154	211	EPITOPE	1	7	1	yes	ATO62792.1
ELINATRDDALAPFT	HLA-DRB3*01:01	0.01	140	154	211	EPITOPE	1	7	1	yes	ATO67310.1
ELINATRDDALAPFT	HLA-DRB3*01:01	0.01	140	154	211	EPITOPE	1	7	1	yes	ATO72532.1
ELINATRDDALAPFT	HLA-DRB3*01:01	0.01	140	154	211	EPITOPE	1	7	1	yes	AXO23021.1
ELINATRDDALAPFT	HLA-DRB3*01:01	0.01	140	154	211	EPITOPE	1	7	1	yes	BAN31205.1
GAQRVSLAFAAFPEI	HLA-DPA1*01:03/DPB1*02:01	0.01	380	394	211	EPITOPE	1	6	1	yes	APA76375.1
GAQRVSLAFAAFPEI	HLA-DPA1*01:03/DPB1*02:01	0.01	380	394	211	EPITOPE	1	6	1	yes	APT10288.1
GAQRVSLAFAAFPEI	HLA-DPA1*01:03/DPB1*02:01	0.01	380	394	211	EPITOPE	1	6	1	yes	ATO67310.1
GAQRVSLAFAAFPEI	HLA-DPA1*01:03/DPB1*02:01	0.01	380	394	211	EPITOPE	1	6	1	yes	ATO72532.1
GAQRVSLAFAAFPEI	HLA-DPA1*01:03/DPB1*02:01	0.01	380	394	211	EPITOPE	1	6	1	yes	AXO23021.1
GAQRVSLAFAAFPEI	HLA-DPA1*01:03/DPB1*02:01	0.01	380	394	211	EPITOPE	1	6	1	yes	BAN31205.1
HNCGVTTEIVAEQEL	HLA-DQA1*03:01/DQB1*03:02	0.02	268	282	211	EPITOPE	1	7	1	yes	APA76375.1
HNCGVTTEIVAEQEL	HLA-DQA1*03:01/DQB1*03:02	0.02	268	282	211	EPITOPE	1	7	1	yes	APT10288.1
HNCGVTTEIVAEQEL	HLA-DQA1*03:01/DQB1*03:02	0.02	268	282	211	EPITOPE	1	7	1	yes	ATO62792.1
HNCGVTTEIVAEQEL	HLA-DQA1*03:01/DQB1*03:02	0.02	268	282	211	EPITOPE	1	7	1	yes	ATO67310.1
HNCGVTTEIVAEQEL	HLA-DQA1*03:01/DQB1*03:02	0.02	268	282	211	EPITOPE	1	7	1	yes	ATO72532.1
HNCGVTTEIVAEQEL	HLA-DQA1*03:01/DQB1*03:02	0.02	268	282	211	EPITOPE	1	7	1	yes	AXO23021.1
HNCGVTTEIVAEQEL	HLA-DQA1*03:01/DQB1*03:02	0.02	268	282	211	EPITOPE	1	7	1	yes	BAN31205.1
INATRDDALAPFTMQ	HLA-DRB3*01:01	0.01	142	156	211	EPITOPE	1	7	1	yes	APA76375.1
INATRDDALAPFTMQ	HLA-DRB3*01:01	0.01	142	156	211	EPITOPE	1	7	1	yes	APT10288.1
INATRDDALAPFTMQ	HLA-DRB3*01:01	0.01	142	156	211	EPITOPE	1	7	1	yes	ATO62792.1
INATRDDALAPFTMQ	HLA-DRB3*01:01	0.01	142	156	211	EPITOPE	1	7	1	yes	ATO67310.1
INATRDDALAPFTMQ	HLA-DRB3*01:01	0.01	142	156	211	EPITOPE	1	7	1	yes	ATO72532.1
INATRDDALAPFTMQ	HLA-DRB3*01:01	0.01	142	156	211	EPITOPE	1	7	1	yes	AXO23021.1
INATRDDALAPFTMQ	HLA-DRB3*01:01	0.01	142	156	211	EPITOPE	1	7	1	yes	BAN31205.1
LINATRDDALAPFTM	HLA-DRB3*01:01	0.01	141	155	211	EPITOPE	1	7	1	yes	APA76375.1
LINATRDDALAPFTM	HLA-DRB3*01:01	0.01	141	155	211	EPITOPE	1	7	1	yes	APT10288.1
LINATRDDALAPFTM	HLA-DRB3*01:01	0.01	141	155	211	EPITOPE	1	7	1	yes	ATO62792.1
LINATRDDALAPFTM	HLA-DRB3*01:01	0.01	141	155	211	EPITOPE	1	7	1	yes	ATO67310.1
LINATRDDALAPFTM	HLA-DRB3*01:01	0.01	141	155	211	EPITOPE	1	7	1	yes	ATO72532.1
LINATRDDALAPFTM	HLA-DRB3*01:01	0.01	141	155	211	EPITOPE	1	7	1	yes	AXO23021.1
LINATRDDALAPFTM	HLA-DRB3*01:01	0.01	141	155	211	EPITOPE	1	7	1	yes	BAN31205.1
NATRDDALAPFTMQP	HLA-DRB3*01:01	0.01	143	157	211	EPITOPE	1	1	1	yes	ATO62792.1
NATRDDALAPFTMQT	HLA-DRB3*01:01	0.01	143	157	211	EPITOPE	1	6	1	yes	APA76375.1
NATRDDALAPFTMQT	HLA-DRB3*01:01	0.01	143	157	211	EPITOPE	1	6	1	yes	APT10288.1
NATRDDALAPFTMQT	HLA-DRB3*01:01	0.01	143	157	211	EPITOPE	1	6	1	yes	ATO67310.1
NATRDDALAPFTMQT	HLA-DRB3*01:01	0.01	143	157	211	EPITOPE	1	6	1	yes	ATO72532.1
NATRDDALAPFTMQT	HLA-DRB3*01:01	0.01	143	157	211	EPITOPE	1	6	1	yes	AXO23021.1
NATRDDALAPFTMQT	HLA-DRB3*01:01	0.01	143	157	211	EPITOPE	1	6	1	yes	BAN31205.1
NCGVTTEIVAEQELS	HLA-DQA1*03:01/DQB1*03:02	0.02	269	283	211	EPITOPE	1	7	1	yes	APA76375.1
NCGVTTEIVAEQELS	HLA-DQA1*03:01/DQB1*03:02	0.02	269	283	211	EPITOPE	1	7	1	yes	APT10288.1
NCGVTTEIVAEQELS	HLA-DQA1*03:01/DQB1*03:02	0.02	269	283	211	EPITOPE	1	7	1	yes	ATO62792.1
NCGVTTEIVAEQELS	HLA-DQA1*03:01/DQB1*03:02	0.02	269	283	211	EPITOPE	1	7	1	yes	ATO67310.1
NCGVTTEIVAEQELS	HLA-DQA1*03:01/DQB1*03:02	0.02	269	283	211	EPITOPE	1	7	1	yes	ATO72532.1
NCGVTTEIVAEQELS	HLA-DQA1*03:01/DQB1*03:02	0.02	269	283	211	EPITOPE	1	7	1	yes	AXO23021.1
NCGVTTEIVAEQELS	HLA-DQA1*03:01/DQB1*03:02	0.02	269	283	211	EPITOPE	1	7	1	yes	BAN31205.1
QRVSLAFAAFPEIFE	HLA-DPA1*01:03/DPB1*02:01	0.01	382	396	211	EPITOPE	1	6	1	yes	APA76375.1
QRVSLAFAAFPEIFE	HLA-DPA1*01:03/DPB1*02:01	0.01	382	396	211	EPITOPE	1	6	1	yes	APT10288.1
QRVSLAFAAFPEIFE	HLA-DPA1*01:03/DPB1*02:01	0.01	382	396	211	EPITOPE	1	6	1	yes	ATO67310.1
QRVSLAFAAFPEIFE	HLA-DPA1*01:03/DPB1*02:01	0.01	382	396	211	EPITOPE	1	6	1	yes	ATO72532.1
QRVSLAFAAFPEIFE	HLA-DPA1*01:03/DPB1*02:01	0.01	382	396	211	EPITOPE	1	6	1	yes	AXO23021.1
QRVSLAFAAFPEIFE	HLA-DPA1*01:03/DPB1*02:01	0.01	382	396	211	EPITOPE	1	6	1	yes	BAN31205.1
RVSLAFAAFPEIFED	HLA-DPA1*01:03/DPB1*02:01	0.01	383	397	211	EPITOPE	1	6	1	yes	APA76375.1
RVSLAFAAFPEIFED	HLA-DPA1*01:03/DPB1*02:01	0.01	383	397	211	EPITOPE	1	6	1	yes	APT10288.1
RVSLAFAAFPEIFED	HLA-DPA1*01:03/DPB1*02:01	0.01	383	397	211	EPITOPE	1	6	1	yes	ATO67310.1
RVSLAFAAFPEIFED	HLA-DPA1*01:03/DPB1*02:01	0.01	383	397	211	EPITOPE	1	6	1	yes	ATO72532.1
RVSLAFAAFPEIFED	HLA-DPA1*01:03/DPB1*02:01	0.01	383	397	211	EPITOPE	1	6	1	yes	AXO23021.1
RVSLAFAAFPEIFED	HLA-DPA1*01:03/DPB1*02:01	0.01	383	397	211	EPITOPE	1	6	1	yes	BAN31205.1
WELINATRDDALAPF	HLA-DRB3*01:01	0.01	139	153	211	EPITOPE	1	7	1	yes	APA76375.1
WELINATRDDALAPF	HLA-DRB3*01:01	0.01	139	153	211	EPITOPE	1	7	1	yes	APT10288.1
WELINATRDDALAPF	HLA-DRB3*01:01	0.01	139	153	211	EPITOPE	1	7	1	yes	ATO62792.1
WELINATRDDALAPF	HLA-DRB3*01:01	0.01	139	153	211	EPITOPE	1	7	1	yes	ATO67310.1
WELINATRDDALAPF	HLA-DRB3*01:01	0.01	139	153	211	EPITOPE	1	7	1	yes	ATO72532.1
WELINATRDDALAPF	HLA-DRB3*01:01	0.01	139	153	211	EPITOPE	1	7	1	yes	AXO23021.1
WELINATRDDALAPF	HLA-DRB3*01:01	0.01	139	153	211	EPITOPE	1	7	1	yes	BAN31205.1
AAFLWMANWRFVAQK	HLA-DRB3*01:01	0.01	120	134	215	EPITOPE	1	7	1	yes	APA78282.1
AAFLWMANWRFVAQK	HLA-DRB3*01:01	0.01	120	134	215	EPITOPE	1	7	1	yes	APT13286.1
AAFLWMANWRFVAQK	HLA-DRB3*01:01	0.01	120	134	215	EPITOPE	1	7	1	yes	ATO64893.1
AAFLWMANWRFVAQK	HLA-DRB3*01:01	0.01	120	134	215	EPITOPE	1	7	1	yes	ATO69455.1
AAFLWMANWRFVAQK	HLA-DRB3*01:01	0.01	120	134	215	EPITOPE	1	7	1	yes	ATO73984.1
AAFLWMANWRFVAQK	HLA-DRB3*01:01	0.01	120	134	215	EPITOPE	1	7	1	yes	AXO21297.1
AAFLWMANWRFVAQK	HLA-DRB3*01:01	0.01	120	134	215	EPITOPE	1	7	1	yes	BAN33599.1
AIAAFLWMANWRFVA	HLA-DRB3*01:01	0.01	118	132	215	EPITOPE	1	7	1	yes	APA78282.1
AIAAFLWMANWRFVA	HLA-DRB3*01:01	0.01	118	132	215	EPITOPE	1	7	1	yes	APT13286.1
AIAAFLWMANWRFVA	HLA-DRB3*01:01	0.01	118	132	215	EPITOPE	1	7	1	yes	ATO64893.1
AIAAFLWMANWRFVA	HLA-DRB3*01:01	0.01	118	132	215	EPITOPE	1	7	1	yes	ATO69455.1
AIAAFLWMANWRFVA	HLA-DRB3*01:01	0.01	118	132	215	EPITOPE	1	7	1	yes	ATO73984.1
AIAAFLWMANWRFVA	HLA-DRB3*01:01	0.01	118	132	215	EPITOPE	1	7	1	yes	AXO21297.1
AIAAFLWMANWRFVA	HLA-DRB3*01:01	0.01	118	132	215	EPITOPE	1	7	1	yes	BAN33599.1
DAIAAFLWMANWRFV	HLA-DRB3*01:01	0.015	117	131	215	EPITOPE	1	7	1	yes	APA78282.1
DAIAAFLWMANWRFV	HLA-DRB3*01:01	0.015	117	131	215	EPITOPE	1	7	1	yes	APT13286.1
DAIAAFLWMANWRFV	HLA-DRB3*01:01	0.015	117	131	215	EPITOPE	1	7	1	yes	ATO64893.1
DAIAAFLWMANWRFV	HLA-DRB3*01:01	0.015	117	131	215	EPITOPE	1	7	1	yes	ATO69455.1
DAIAAFLWMANWRFV	HLA-DRB3*01:01	0.015	117	131	215	EPITOPE	1	7	1	yes	ATO73984.1
DAIAAFLWMANWRFV	HLA-DRB3*01:01	0.015	117	131	215	EPITOPE	1	7	1	yes	AXO21297.1
DAIAAFLWMANWRFV	HLA-DRB3*01:01	0.015	117	131	215	EPITOPE	1	7	1	yes	BAN33599.1
DDAIAAFLWMANWRF	HLA-DRB3*01:01	0.015	116	130	215	EPITOPE	1	7	1	yes	APA78282.1
DDAIAAFLWMANWRF	HLA-DRB3*01:01	0.015	116	130	215	EPITOPE	1	7	1	yes	APT13286.1
DDAIAAFLWMANWRF	HLA-DRB3*01:01	0.015	116	130	215	EPITOPE	1	7	1	yes	ATO64893.1
DDAIAAFLWMANWRF	HLA-DRB3*01:01	0.015	116	130	215	EPITOPE	1	7	1	yes	ATO69455.1
DDAIAAFLWMANWRF	HLA-DRB3*01:01	0.015	116	130	215	EPITOPE	1	7	1	yes	ATO73984.1
DDAIAAFLWMANWRF	HLA-DRB3*01:01	0.015	116	130	215	EPITOPE	1	7	1	yes	AXO21297.1
DDAIAAFLWMANWRF	HLA-DRB3*01:01	0.015	116	130	215	EPITOPE	1	7	1	yes	BAN33599.1
ERSLTGLRDDAIAAF	HLA-DRB3*01:01	0.01	108	122	215	EPITOPE	1	7	1	yes	APA78282.1
ERSLTGLRDDAIAAF	HLA-DRB3*01:01	0.01	108	122	215	EPITOPE	1	7	1	yes	APT13286.1
ERSLTGLRDDAIAAF	HLA-DRB3*01:01	0.01	108	122	215	EPITOPE	1	7	1	yes	ATO64893.1
ERSLTGLRDDAIAAF	HLA-DRB3*01:01	0.01	108	122	215	EPITOPE	1	7	1	yes	ATO69455.1
ERSLTGLRDDAIAAF	HLA-DRB3*01:01	0.01	108	122	215	EPITOPE	1	7	1	yes	ATO73984.1
ERSLTGLRDDAIAAF	HLA-DRB3*01:01	0.01	108	122	215	EPITOPE	1	7	1	yes	AXO21297.1
ERSLTGLRDDAIAAF	HLA-DRB3*01:01	0.01	108	122	215	EPITOPE	1	7	1	yes	BAN33599.1
GLRDDAIAAFLWMAN	HLA-DRB3*01:01	0.01	113	127	215	EPITOPE	1	7	1	yes	APA78282.1
GLRDDAIAAFLWMAN	HLA-DRB3*01:01	0.01	113	127	215	EPITOPE	1	7	1	yes	APT13286.1
GLRDDAIAAFLWMAN	HLA-DRB3*01:01	0.01	113	127	215	EPITOPE	1	7	1	yes	ATO64893.1
GLRDDAIAAFLWMAN	HLA-DRB3*01:01	0.01	113	127	215	EPITOPE	1	7	1	yes	ATO69455.1
GLRDDAIAAFLWMAN	HLA-DRB3*01:01	0.01	113	127	215	EPITOPE	1	7	1	yes	ATO73984.1
GLRDDAIAAFLWMAN	HLA-DRB3*01:01	0.01	113	127	215	EPITOPE	1	7	1	yes	AXO21297.1
GLRDDAIAAFLWMAN	HLA-DRB3*01:01	0.01	113	127	215	EPITOPE	1	7	1	yes	BAN33599.1
IAAFLWMANWRFVAQ	HLA-DRB3*01:01	0.01	119	133	215	EPITOPE	1	7	1	yes	APA78282.1
IAAFLWMANWRFVAQ	HLA-DRB3*01:01	0.01	119	133	215	EPITOPE	1	7	1	yes	APT13286.1
IAAFLWMANWRFVAQ	HLA-DRB3*01:01	0.01	119	133	215	EPITOPE	1	7	1	yes	ATO64893.1
IAAFLWMANWRFVAQ	HLA-DRB3*01:01	0.01	119	133	215	EPITOPE	1	7	1	yes	ATO69455.1
IAAFLWMANWRFVAQ	HLA-DRB3*01:01	0.01	119	133	215	EPITOPE	1	7	1	yes	ATO73984.1
IAAFLWMANWRFVAQ	HLA-DRB3*01:01	0.01	119	133	215	EPITOPE	1	7	1	yes	AXO21297.1
IAAFLWMANWRFVAQ	HLA-DRB3*01:01	0.01	119	133	215	EPITOPE	1	7	1	yes	BAN33599.1
LRDDAIAAFLWMANW	HLA-DRB3*01:01	0.01	114	128	215	EPITOPE	1	7	1	yes	APA78282.1
LRDDAIAAFLWMANW	HLA-DRB3*01:01	0.01	114	128	215	EPITOPE	1	7	1	yes	APT13286.1
LRDDAIAAFLWMANW	HLA-DRB3*01:01	0.01	114	128	215	EPITOPE	1	7	1	yes	ATO64893.1
LRDDAIAAFLWMANW	HLA-DRB3*01:01	0.01	114	128	215	EPITOPE	1	7	1	yes	ATO69455.1
LRDDAIAAFLWMANW	HLA-DRB3*01:01	0.01	114	128	215	EPITOPE	1	7	1	yes	ATO73984.1
LRDDAIAAFLWMANW	HLA-DRB3*01:01	0.01	114	128	215	EPITOPE	1	7	1	yes	AXO21297.1
LRDDAIAAFLWMANW	HLA-DRB3*01:01	0.01	114	128	215	EPITOPE	1	7	1	yes	BAN33599.1
LTGLRDDAIAAFLWM	HLA-DRB3*01:01	0.01	111	125	215	EPITOPE	1	7	1	yes	APA78282.1
LTGLRDDAIAAFLWM	HLA-DRB3*01:01	0.01	111	125	215	EPITOPE	1	7	1	yes	APT13286.1
LTGLRDDAIAAFLWM	HLA-DRB3*01:01	0.01	111	125	215	EPITOPE	1	7	1	yes	ATO64893.1
LTGLRDDAIAAFLWM	HLA-DRB3*01:01	0.01	111	125	215	EPITOPE	1	7	1	yes	ATO69455.1
LTGLRDDAIAAFLWM	HLA-DRB3*01:01	0.01	111	125	215	EPITOPE	1	7	1	yes	ATO73984.1
LTGLRDDAIAAFLWM	HLA-DRB3*01:01	0.01	111	125	215	EPITOPE	1	7	1	yes	AXO21297.1
LTGLRDDAIAAFLWM	HLA-DRB3*01:01	0.01	111	125	215	EPITOPE	1	7	1	yes	BAN33599.1
RSLTGLRDDAIAAFL	HLA-DRB3*01:01	0.01	109	123	215	EPITOPE	1	7	1	yes	APA78282.1
RSLTGLRDDAIAAFL	HLA-DRB3*01:01	0.01	109	123	215	EPITOPE	1	7	1	yes	APT13286.1
RSLTGLRDDAIAAFL	HLA-DRB3*01:01	0.01	109	123	215	EPITOPE	1	7	1	yes	ATO64893.1
RSLTGLRDDAIAAFL	HLA-DRB3*01:01	0.01	109	123	215	EPITOPE	1	7	1	yes	ATO69455.1
RSLTGLRDDAIAAFL	HLA-DRB3*01:01	0.01	109	123	215	EPITOPE	1	7	1	yes	ATO73984.1
RSLTGLRDDAIAAFL	HLA-DRB3*01:01	0.01	109	123	215	EPITOPE	1	7	1	yes	AXO21297.1
RSLTGLRDDAIAAFL	HLA-DRB3*01:01	0.01	109	123	215	EPITOPE	1	7	1	yes	BAN33599.1
SLTGLRDDAIAAFLW	HLA-DRB3*01:01	0.01	110	124	215	EPITOPE	1	7	1	yes	APA78282.1
SLTGLRDDAIAAFLW	HLA-DRB3*01:01	0.01	110	124	215	EPITOPE	1	7	1	yes	APT13286.1
SLTGLRDDAIAAFLW	HLA-DRB3*01:01	0.01	110	124	215	EPITOPE	1	7	1	yes	ATO64893.1
SLTGLRDDAIAAFLW	HLA-DRB3*01:01	0.01	110	124	215	EPITOPE	1	7	1	yes	ATO69455.1
SLTGLRDDAIAAFLW	HLA-DRB3*01:01	0.01	110	124	215	EPITOPE	1	7	1	yes	ATO73984.1
SLTGLRDDAIAAFLW	HLA-DRB3*01:01	0.01	110	124	215	EPITOPE	1	7	1	yes	AXO21297.1
SLTGLRDDAIAAFLW	HLA-DRB3*01:01	0.01	110	124	215	EPITOPE	1	7	1	yes	BAN33599.1
TGLRDDAIAAFLWMA	HLA-DRB3*01:01	0.01	112	126	215	EPITOPE	1	7	1	yes	APA78282.1
TGLRDDAIAAFLWMA	HLA-DRB3*01:01	0.01	112	126	215	EPITOPE	1	7	1	yes	APT13286.1
TGLRDDAIAAFLWMA	HLA-DRB3*01:01	0.01	112	126	215	EPITOPE	1	7	1	yes	ATO64893.1
TGLRDDAIAAFLWMA	HLA-DRB3*01:01	0.01	112	126	215	EPITOPE	1	7	1	yes	ATO69455.1
TGLRDDAIAAFLWMA	HLA-DRB3*01:01	0.01	112	126	215	EPITOPE	1	7	1	yes	ATO73984.1
TGLRDDAIAAFLWMA	HLA-DRB3*01:01	0.01	112	126	215	EPITOPE	1	7	1	yes	AXO21297.1
TGLRDDAIAAFLWMA	HLA-DRB3*01:01	0.01	112	126	215	EPITOPE	1	7	1	yes	BAN33599.1
EVLDAAFSFDGVTGA	HLA-DRB3*01:01	0.01	246	260	233	EPITOPE	0.8	6	1	yes	APA74254.1
EVLDAAFSFDGVTGA	HLA-DRB3*01:01	0.01	246	260	233	EPITOPE	0.8	6	1	yes	ATO61245.1
EVLDAAFSFDGVTGA	HLA-DRB3*01:01	0.01	246	260	233	EPITOPE	0.8	6	1	yes	ATO65802.1
EVLDAAFSFDGVTGA	HLA-DRB3*01:01	0.01	246	260	233	EPITOPE	0.8	6	1	yes	ATO70380.1
EVLDAAFSFDGVTGA	HLA-DRB3*01:01	0.01	246	260	233	EPITOPE	0.8	6	1	yes	AXO25032.1
EVLDAAFSFDGVTGA	HLA-DRB3*01:01	0.01	246	260	233	EPITOPE	0.8	6	1	yes	BAN29525.1
FLYLEVLDAAFSFDG	HLA-DRB3*01:01	0.01	242	256	233	EPITOPE	0.533333	6	1	yes	APA74254.1
FLYLEVLDAAFSFDG	HLA-DRB3*01:01	0.01	242	256	233	EPITOPE	0.533333	6	1	yes	ATO61245.1
FLYLEVLDAAFSFDG	HLA-DRB3*01:01	0.01	242	256	233	EPITOPE	0.533333	6	1	yes	ATO65802.1
FLYLEVLDAAFSFDG	HLA-DRB3*01:01	0.01	242	256	233	EPITOPE	0.533333	6	1	yes	ATO70380.1
FLYLEVLDAAFSFDG	HLA-DRB3*01:01	0.01	242	256	233	EPITOPE	0.533333	6	1	yes	AXO25032.1
FLYLEVLDAAFSFDG	HLA-DRB3*01:01	0.01	242	256	233	EPITOPE	0.533333	6	1	yes	BAN29525.1
LEVLDAAFSFDGVTG	HLA-DRB3*01:01	0.01	245	259	233	EPITOPE	0.733333	6	1	yes	APA74254.1
LEVLDAAFSFDGVTG	HLA-DRB3*01:01	0.01	245	259	233	EPITOPE	0.733333	6	1	yes	ATO61245.1
LEVLDAAFSFDGVTG	HLA-DRB3*01:01	0.01	245	259	233	EPITOPE	0.733333	6	1	yes	ATO65802.1
LEVLDAAFSFDGVTG	HLA-DRB3*01:01	0.01	245	259	233	EPITOPE	0.733333	6	1	yes	ATO70380.1
LEVLDAAFSFDGVTG	HLA-DRB3*01:01	0.01	245	259	233	EPITOPE	0.733333	6	1	yes	AXO25032.1
LEVLDAAFSFDGVTG	HLA-DRB3*01:01	0.01	245	259	233	EPITOPE	0.733333	6	1	yes	BAN29525.1
LYLEVLDAAFSFDGV	HLA-DRB3*01:01	0.01	243	257	233	EPITOPE	0.6	6	1	yes	APA74254.1
LYLEVLDAAFSFDGV	HLA-DRB3*01:01	0.01	243	257	233	EPITOPE	0.6	6	1	yes	ATO61245.1
LYLEVLDAAFSFDGV	HLA-DRB3*01:01	0.01	243	257	233	EPITOPE	0.6	6	1	yes	ATO65802.1
LYLEVLDAAFSFDGV	HLA-DRB3*01:01	0.01	243	257	233	EPITOPE	0.6	6	1	yes	ATO70380.1
LYLEVLDAAFSFDGV	HLA-DRB3*01:01	0.01	243	257	233	EPITOPE	0.6	6	1	yes	AXO25032.1
LYLEVLDAAFSFDGV	HLA-DRB3*01:01	0.01	243	257	233	EPITOPE	0.6	6	1	yes	BAN29525.1
YLEVLDAAFSFDGVT	HLA-DRB3*01:01	0.01	244	258	233	EPITOPE	0.666667	6	1	yes	APA74254.1
YLEVLDAAFSFDGVT	HLA-DRB3*01:01	0.01	244	258	233	EPITOPE	0.666667	6	1	yes	ATO61245.1
YLEVLDAAFSFDGVT	HLA-DRB3*01:01	0.01	244	258	233	EPITOPE	0.666667	6	1	yes	ATO65802.1
YLEVLDAAFSFDGVT	HLA-DRB3*01:01	0.01	244	258	233	EPITOPE	0.666667	6	1	yes	ATO70380.1
YLEVLDAAFSFDGVT	HLA-DRB3*01:01	0.01	244	258	233	EPITOPE	0.666667	6	1	yes	AXO25032.1
YLEVLDAAFSFDGVT	HLA-DRB3*01:01	0.01	244	258	233	EPITOPE	0.666667	6	1	yes	BAN29525.1
AARLAKDEGVPISTI	HLA-DRB3*01:01	0.015	220	234	246	EPITOPE	1	7	1	yes	APA77508.1
AARLAKDEGVPISTI	HLA-DRB3*01:01	0.015	220	234	246	EPITOPE	1	7	1	yes	APT12560.1
AARLAKDEGVPISTI	HLA-DRB3*01:01	0.015	220	234	246	EPITOPE	1	7	1	yes	ATO64162.1
AARLAKDEGVPISTI	HLA-DRB3*01:01	0.015	220	234	246	EPITOPE	1	7	1	yes	ATO68717.1
AARLAKDEGVPISTI	HLA-DRB3*01:01	0.015	220	234	246	EPITOPE	1	7	1	yes	ATO73256.1
AARLAKDEGVPISTI	HLA-DRB3*01:01	0.015	220	234	246	EPITOPE	1	7	1	yes	AXO22023.1
AARLAKDEGVPISTI	HLA-DRB3*01:01	0.015	220	234	246	EPITOPE	1	7	1	yes	BAN32773.1
ARLAKDEGVPISTIT	HLA-DRB3*01:01	0.015	221	235	246	EPITOPE	1	7	1	yes	APA77508.1
ARLAKDEGVPISTIT	HLA-DRB3*01:01	0.015	221	235	246	EPITOPE	1	7	1	yes	APT12560.1
ARLAKDEGVPISTIT	HLA-DRB3*01:01	0.015	221	235	246	EPITOPE	1	7	1	yes	ATO64162.1
ARLAKDEGVPISTIT	HLA-DRB3*01:01	0.015	221	235	246	EPITOPE	1	7	1	yes	ATO68717.1
ARLAKDEGVPISTIT	HLA-DRB3*01:01	0.015	221	235	246	EPITOPE	1	7	1	yes	ATO73256.1
ARLAKDEGVPISTIT	HLA-DRB3*01:01	0.015	221	235	246	EPITOPE	1	7	1	yes	AXO22023.1
ARLAKDEGVPISTIT	HLA-DRB3*01:01	0.015	221	235	246	EPITOPE	1	7	1	yes	BAN32773.1
AVIMLVIDMSQSMRA	HLA-DRB1*03:01	0.01	90	104	246	EPITOPE	1	7	1	yes	APA77508.1
AVIMLVIDMSQSMRA	HLA-DRB1*03:01	0.01	90	104	246	EPITOPE	1	7	1	yes	APT12560.1
AVIMLVIDMSQSMRA	HLA-DRB1*03:01	0.01	90	104	246	EPITOPE	1	7	1	yes	ATO64162.1
AVIMLVIDMSQSMRA	HLA-DRB1*03:01	0.01	90	104	246	EPITOPE	1	7	1	yes	ATO68717.1
AVIMLVIDMSQSMRA	HLA-DRB1*03:01	0.01	90	104	246	EPITOPE	1	7	1	yes	ATO73256.1
AVIMLVIDMSQSMRA	HLA-DRB1*03:01	0.01	90	104	246	EPITOPE	1	7	1	yes	AXO22023.1
AVIMLVIDMSQSMRA	HLA-DRB1*03:01	0.01	90	104	246	EPITOPE	1	7	1	yes	BAN32773.1
IMLVIDMSQSMRATD	HLA-DRB1*03:01	0.01	92	106	246	EPITOPE	1	7	1	yes	APA77508.1
IMLVIDMSQSMRATD	HLA-DRB1*03:01	0.01	92	106	246	EPITOPE	1	7	1	yes	APT12560.1
IMLVIDMSQSMRATD	HLA-DRB1*03:01	0.01	92	106	246	EPITOPE	1	7	1	yes	ATO64162.1
IMLVIDMSQSMRATD	HLA-DRB1*03:01	0.01	92	106	246	EPITOPE	1	7	1	yes	ATO68717.1
IMLVIDMSQSMRATD	HLA-DRB1*03:01	0.01	92	106	246	EPITOPE	1	7	1	yes	ATO73256.1
IMLVIDMSQSMRATD	HLA-DRB1*03:01	0.01	92	106	246	EPITOPE	1	7	1	yes	AXO22023.1
IMLVIDMSQSMRATD	HLA-DRB1*03:01	0.01	92	106	246	EPITOPE	1	7	1	yes	BAN32773.1
NRAVIMLVIDMSQSM	HLA-DRB1*03:01	0.01	88	102	246	EPITOPE	1	7	1	yes	APA77508.1
NRAVIMLVIDMSQSM	HLA-DRB1*03:01	0.01	88	102	246	EPITOPE	1	7	1	yes	APT12560.1
NRAVIMLVIDMSQSM	HLA-DRB1*03:01	0.01	88	102	246	EPITOPE	1	7	1	yes	ATO64162.1
NRAVIMLVIDMSQSM	HLA-DRB1*03:01	0.01	88	102	246	EPITOPE	1	7	1	yes	ATO68717.1
NRAVIMLVIDMSQSM	HLA-DRB1*03:01	0.01	88	102	246	EPITOPE	1	7	1	yes	ATO73256.1
NRAVIMLVIDMSQSM	HLA-DRB1*03:01	0.01	88	102	246	EPITOPE	1	7	1	yes	AXO22023.1
NRAVIMLVIDMSQSM	HLA-DRB1*03:01	0.01	88	102	246	EPITOPE	1	7	1	yes	BAN32773.1
RAVIMLVIDMSQSMR	HLA-DRB1*03:01	0.01	89	103	246	EPITOPE	1	7	1	yes	APA77508.1
RAVIMLVIDMSQSMR	HLA-DRB1*03:01	0.01	89	103	246	EPITOPE	1	7	1	yes	APT12560.1
RAVIMLVIDMSQSMR	HLA-DRB1*03:01	0.01	89	103	246	EPITOPE	1	7	1	yes	ATO64162.1
RAVIMLVIDMSQSMR	HLA-DRB1*03:01	0.01	89	103	246	EPITOPE	1	7	1	yes	ATO68717.1
RAVIMLVIDMSQSMR	HLA-DRB1*03:01	0.01	89	103	246	EPITOPE	1	7	1	yes	ATO73256.1
RAVIMLVIDMSQSMR	HLA-DRB1*03:01	0.01	89	103	246	EPITOPE	1	7	1	yes	AXO22023.1
RAVIMLVIDMSQSMR	HLA-DRB1*03:01	0.01	89	103	246	EPITOPE	1	7	1	yes	BAN32773.1
TAARLAKDEGVPIST	HLA-DRB3*01:01	0.015	219	233	246	EPITOPE	1	7	1	yes	APA77508.1
TAARLAKDEGVPIST	HLA-DRB3*01:01	0.015	219	233	246	EPITOPE	1	7	1	yes	APT12560.1
TAARLAKDEGVPIST	HLA-DRB3*01:01	0.015	219	233	246	EPITOPE	1	7	1	yes	ATO64162.1
TAARLAKDEGVPIST	HLA-DRB3*01:01	0.015	219	233	246	EPITOPE	1	7	1	yes	ATO68717.1
TAARLAKDEGVPIST	HLA-DRB3*01:01	0.015	219	233	246	EPITOPE	1	7	1	yes	ATO73256.1
TAARLAKDEGVPIST	HLA-DRB3*01:01	0.015	219	233	246	EPITOPE	1	7	1	yes	AXO22023.1
TAARLAKDEGVPIST	HLA-DRB3*01:01	0.015	219	233	246	EPITOPE	1	7	1	yes	BAN32773.1
VIMLVIDMSQSMRAT	HLA-DRB1*03:01	0.01	91	105	246	EPITOPE	1	7	1	yes	APA77508.1
VIMLVIDMSQSMRAT	HLA-DRB1*03:01	0.01	91	105	246	EPITOPE	1	7	1	yes	APT12560.1
VIMLVIDMSQSMRAT	HLA-DRB1*03:01	0.01	91	105	246	EPITOPE	1	7	1	yes	ATO64162.1
VIMLVIDMSQSMRAT	HLA-DRB1*03:01	0.01	91	105	246	EPITOPE	1	7	1	yes	ATO68717.1
VIMLVIDMSQSMRAT	HLA-DRB1*03:01	0.01	91	105	246	EPITOPE	1	7	1	yes	ATO73256.1
VIMLVIDMSQSMRAT	HLA-DRB1*03:01	0.01	91	105	246	EPITOPE	1	7	1	yes	AXO22023.1
VIMLVIDMSQSMRAT	HLA-DRB1*03:01	0.01	91	105	246	EPITOPE	1	7	1	yes	BAN32773.1
VYTAARLAKDEGVPI	HLA-DRB3*01:01	0.015	217	231	246	EPITOPE	1	7	1	yes	APA77508.1
VYTAARLAKDEGVPI	HLA-DRB3*01:01	0.015	217	231	246	EPITOPE	1	7	1	yes	APT12560.1
VYTAARLAKDEGVPI	HLA-DRB3*01:01	0.015	217	231	246	EPITOPE	1	7	1	yes	ATO64162.1
VYTAARLAKDEGVPI	HLA-DRB3*01:01	0.015	217	231	246	EPITOPE	1	7	1	yes	ATO68717.1
VYTAARLAKDEGVPI	HLA-DRB3*01:01	0.015	217	231	246	EPITOPE	1	7	1	yes	ATO73256.1
VYTAARLAKDEGVPI	HLA-DRB3*01:01	0.015	217	231	246	EPITOPE	1	7	1	yes	AXO22023.1
VYTAARLAKDEGVPI	HLA-DRB3*01:01	0.015	217	231	246	EPITOPE	1	7	1	yes	BAN32773.1
YTAARLAKDEGVPIS	HLA-DRB3*01:01	0.015	218	232	246	EPITOPE	1	7	1	yes	APA77508.1
YTAARLAKDEGVPIS	HLA-DRB3*01:01	0.015	218	232	246	EPITOPE	1	7	1	yes	APT12560.1
YTAARLAKDEGVPIS	HLA-DRB3*01:01	0.015	218	232	246	EPITOPE	1	7	1	yes	ATO64162.1
YTAARLAKDEGVPIS	HLA-DRB3*01:01	0.015	218	232	246	EPITOPE	1	7	1	yes	ATO68717.1
YTAARLAKDEGVPIS	HLA-DRB3*01:01	0.015	218	232	246	EPITOPE	1	7	1	yes	ATO73256.1
YTAARLAKDEGVPIS	HLA-DRB3*01:01	0.015	218	232	246	EPITOPE	1	7	1	yes	AXO22023.1
YTAARLAKDEGVPIS	HLA-DRB3*01:01	0.015	218	232	246	EPITOPE	1	7	1	yes	BAN32773.1
IMVNPFLLLAQQARA	HLA-DPA1*01/DPB1*04:01	0.01	163	177	270	EPITOPE	0.866667	7	1	yes	APA73960.1
IMVNPFLLLAQQARA	HLA-DPA1*01/DPB1*04:01	0.01	163	177	270	EPITOPE	0.866667	7	1	yes	APT09037.1
IMVNPFLLLAQQARA	HLA-DPA1*01/DPB1*04:01	0.01	163	177	270	EPITOPE	0.866667	7	1	yes	ATO60999.1
IMVNPFLLLAQQARA	HLA-DPA1*01/DPB1*04:01	0.01	163	177	270	EPITOPE	0.866667	7	1	yes	ATO65559.1
IMVNPFLLLAQQARA	HLA-DPA1*01/DPB1*04:01	0.01	163	177	270	EPITOPE	0.866667	7	1	yes	ATO70129.1
IMVNPFLLLAQQARA	HLA-DPA1*01/DPB1*04:01	0.01	163	177	270	EPITOPE	0.866667	7	1	yes	AXO25318.1
IMVNPFLLLAQQARA	HLA-DPA1*01/DPB1*04:01	0.01	163	177	270	EPITOPE	0.866667	7	1	yes	BAN29237.1
ISLIMVNPFLLLAQQ	HLA-DPA1*01/DPB1*04:01	0.01	160	174	270	EPITOPE	0.666667	7	1	yes	APA73960.1
ISLIMVNPFLLLAQQ	HLA-DPA1*01/DPB1*04:01	0.01	160	174	270	EPITOPE	0.666667	7	1	yes	APT09037.1
ISLIMVNPFLLLAQQ	HLA-DPA1*01/DPB1*04:01	0.01	160	174	270	EPITOPE	0.666667	7	1	yes	ATO60999.1
ISLIMVNPFLLLAQQ	HLA-DPA1*01/DPB1*04:01	0.01	160	174	270	EPITOPE	0.666667	7	1	yes	ATO65559.1
ISLIMVNPFLLLAQQ	HLA-DPA1*01/DPB1*04:01	0.01	160	174	270	EPITOPE	0.666667	7	1	yes	ATO70129.1
ISLIMVNPFLLLAQQ	HLA-DPA1*01/DPB1*04:01	0.01	160	174	270	EPITOPE	0.666667	7	1	yes	AXO25318.1
ISLIMVNPFLLLAQQ	HLA-DPA1*01/DPB1*04:01	0.01	160	174	270	EPITOPE	0.666667	7	1	yes	BAN29237.1
LIMVNPFLLLAQQAR	HLA-DPA1*01/DPB1*04:01	0.01	162	176	270	EPITOPE	0.8	7	1	yes	APA73960.1
LIMVNPFLLLAQQAR	HLA-DPA1*01/DPB1*04:01	0.01	162	176	270	EPITOPE	0.8	7	1	yes	APT09037.1
LIMVNPFLLLAQQAR	HLA-DPA1*01/DPB1*04:01	0.01	162	176	270	EPITOPE	0.8	7	1	yes	ATO60999.1
LIMVNPFLLLAQQAR	HLA-DPA1*01/DPB1*04:01	0.01	162	176	270	EPITOPE	0.8	7	1	yes	ATO65559.1
LIMVNPFLLLAQQAR	HLA-DPA1*01/DPB1*04:01	0.01	162	176	270	EPITOPE	0.8	7	1	yes	ATO70129.1
LIMVNPFLLLAQQAR	HLA-DPA1*01/DPB1*04:01	0.01	162	176	270	EPITOPE	0.8	7	1	yes	AXO25318.1
LIMVNPFLLLAQQAR	HLA-DPA1*01/DPB1*04:01	0.01	162	176	270	EPITOPE	0.8	7	1	yes	BAN29237.1
SLIMVNPFLLLAQQA	HLA-DPA1*01/DPB1*04:01	0.01	161	175	270	EPITOPE	0.733333	7	1	yes	APA73960.1
SLIMVNPFLLLAQQA	HLA-DPA1*01/DPB1*04:01	0.01	161	175	270	EPITOPE	0.733333	7	1	yes	APT09037.1
SLIMVNPFLLLAQQA	HLA-DPA1*01/DPB1*04:01	0.01	161	175	270	EPITOPE	0.733333	7	1	yes	ATO60999.1
SLIMVNPFLLLAQQA	HLA-DPA1*01/DPB1*04:01	0.01	161	175	270	EPITOPE	0.733333	7	1	yes	ATO65559.1
SLIMVNPFLLLAQQA	HLA-DPA1*01/DPB1*04:01	0.01	161	175	270	EPITOPE	0.733333	7	1	yes	ATO70129.1
SLIMVNPFLLLAQQA	HLA-DPA1*01/DPB1*04:01	0.01	161	175	270	EPITOPE	0.733333	7	1	yes	AXO25318.1
SLIMVNPFLLLAQQA	HLA-DPA1*01/DPB1*04:01	0.01	161	175	270	EPITOPE	0.733333	7	1	yes	BAN29237.1
VISLIMVNPFLLLAQ	HLA-DPA1*01/DPB1*04:01	0.01	159	173	270	EPITOPE	0.6	7	1	yes	APA73960.1
VISLIMVNPFLLLAQ	HLA-DPA1*01/DPB1*04:01	0.01	159	173	270	EPITOPE	0.6	7	1	yes	APT09037.1
VISLIMVNPFLLLAQ	HLA-DPA1*01/DPB1*04:01	0.01	159	173	270	EPITOPE	0.6	7	1	yes	ATO60999.1
VISLIMVNPFLLLAQ	HLA-DPA1*01/DPB1*04:01	0.01	159	173	270	EPITOPE	0.6	7	1	yes	ATO65559.1
VISLIMVNPFLLLAQ	HLA-DPA1*01/DPB1*04:01	0.01	159	173	270	EPITOPE	0.6	7	1	yes	ATO70129.1
VISLIMVNPFLLLAQ	HLA-DPA1*01/DPB1*04:01	0.01	159	173	270	EPITOPE	0.6	7	1	yes	AXO25318.1
VISLIMVNPFLLLAQ	HLA-DPA1*01/DPB1*04:01	0.01	159	173	270	EPITOPE	0.6	7	1	yes	BAN29237.1
WVISLIMVNPFLLLA	HLA-DPA1*01/DPB1*04:01	0.01	158	172	270	EPITOPE	0.533333	7	1	yes	APA73960.1
WVISLIMVNPFLLLA	HLA-DPA1*01/DPB1*04:01	0.01	158	172	270	EPITOPE	0.533333	7	1	yes	APT09037.1
WVISLIMVNPFLLLA	HLA-DPA1*01/DPB1*04:01	0.01	158	172	270	EPITOPE	0.533333	7	1	yes	ATO60999.1
WVISLIMVNPFLLLA	HLA-DPA1*01/DPB1*04:01	0.01	158	172	270	EPITOPE	0.533333	7	1	yes	ATO65559.1
WVISLIMVNPFLLLA	HLA-DPA1*01/DPB1*04:01	0.01	158	172	270	EPITOPE	0.533333	7	1	yes	ATO70129.1
WVISLIMVNPFLLLA	HLA-DPA1*01/DPB1*04:01	0.01	158	172	270	EPITOPE	0.533333	7	1	yes	AXO25318.1
WVISLIMVNPFLLLA	HLA-DPA1*01/DPB1*04:01	0.01	158	172	270	EPITOPE	0.533333	7	1	yes	BAN29237.1
AVGIPDRVGDAIMAF	HLA-DRB3*01:01	0.01	95	109	276	EPITOPE	0.666667	7	1	yes	APA76032.1
AVGIPDRVGDAIMAF	HLA-DRB3*01:01	0.01	95	109	276	EPITOPE	0.666667	7	1	yes	APT10634.1
AVGIPDRVGDAIMAF	HLA-DRB3*01:01	0.01	95	109	276	EPITOPE	0.666667	7	1	yes	ATO65219.1
AVGIPDRVGDAIMAF	HLA-DRB3*01:01	0.01	95	109	276	EPITOPE	0.666667	7	1	yes	ATO67595.1
AVGIPDRVGDAIMAF	HLA-DRB3*01:01	0.01	95	109	276	EPITOPE	0.666667	7	1	yes	ATO72238.1
AVGIPDRVGDAIMAF	HLA-DRB3*01:01	0.01	95	109	276	EPITOPE	0.666667	7	1	yes	AXO23345.1
AVGIPDRVGDAIMAF	HLA-DRB3*01:01	0.01	95	109	276	EPITOPE	0.666667	7	1	yes	BAN31486.1
DDTVADLVTAAAESG	HLA-DQA1*04:01/DQB1*04:02	0.01	236	250	276	EPITOPE	1	7	1	yes	APA76032.1
DDTVADLVTAAAESG	HLA-DQA1*04:01/DQB1*04:02	0.01	236	250	276	EPITOPE	1	7	1	yes	APT10634.1
DDTVADLVTAAAESG	HLA-DQA1*04:01/DQB1*04:02	0.01	236	250	276	EPITOPE	1	7	1	yes	ATO65219.1
DDTVADLVTAAAESG	HLA-DQA1*04:01/DQB1*04:02	0.01	236	250	276	EPITOPE	1	7	1	yes	ATO67595.1
DDTVADLVTAAAESG	HLA-DQA1*04:01/DQB1*04:02	0.01	236	250	276	EPITOPE	1	7	1	yes	ATO72238.1
DDTVADLVTAAAESG	HLA-DQA1*04:01/DQB1*04:02	0.01	236	250	276	EPITOPE	1	7	1	yes	AXO23345.1
DDTVADLVTAAAESG	HLA-DQA1*04:01/DQB1*04:02	0.01	236	250	276	EPITOPE	1	7	1	yes	BAN31486.1
DTVADLVTAAAESGF	HLA-DQA1*04:01/DQB1*04:02	0.01	237	251	276	EPITOPE	1	7	1	yes	APA76032.1
DTVADLVTAAAESGF	HLA-DQA1*04:01/DQB1*04:02	0.01	237	251	276	EPITOPE	1	7	1	yes	APT10634.1
DTVADLVTAAAESGF	HLA-DQA1*04:01/DQB1*04:02	0.01	237	251	276	EPITOPE	1	7	1	yes	ATO65219.1
DTVADLVTAAAESGF	HLA-DQA1*04:01/DQB1*04:02	0.01	237	251	276	EPITOPE	1	7	1	yes	ATO67595.1
DTVADLVTAAAESGF	HLA-DQA1*04:01/DQB1*04:02	0.01	237	251	276	EPITOPE	1	7	1	yes	ATO72238.1
DTVADLVTAAAESGF	HLA-DQA1*04:01/DQB1*04:02	0.01	237	251	276	EPITOPE	1	7	1	yes	AXO23345.1
DTVADLVTAAAESGF	HLA-DQA1*04:01/DQB1*04:02	0.01	237	251	276	EPITOPE	1	7	1	yes	BAN31486.1
GIPDRVGDAIMAFLA	HLA-DRB3*01:01	0.01	97	111	276	EPITOPE	0.533333	7	1	yes	APA76032.1
GIPDRVGDAIMAFLA	HLA-DRB3*01:01	0.01	97	111	276	EPITOPE	0.533333	7	1	yes	APT10634.1
GIPDRVGDAIMAFLA	HLA-DRB3*01:01	0.01	97	111	276	EPITOPE	0.533333	7	1	yes	ATO65219.1
GIPDRVGDAIMAFLA	HLA-DRB3*01:01	0.01	97	111	276	EPITOPE	0.533333	7	1	yes	ATO67595.1
GIPDRVGDAIMAFLA	HLA-DRB3*01:01	0.01	97	111	276	EPITOPE	0.533333	7	1	yes	ATO72238.1
GIPDRVGDAIMAFLA	HLA-DRB3*01:01	0.01	97	111	276	EPITOPE	0.533333	7	1	yes	AXO23345.1
GIPDRVGDAIMAFLA	HLA-DRB3*01:01	0.01	97	111	276	EPITOPE	0.533333	7	1	yes	BAN31486.1
GLLRIDEVAAATGFR	HLA-DRB3*01:01	0.01	365	379	276	EPITOPE	1	7	1	yes	APA76032.1
GLLRIDEVAAATGFR	HLA-DRB3*01:01	0.01	365	379	276	EPITOPE	1	7	1	yes	APT10634.1
GLLRIDEVAAATGFR	HLA-DRB3*01:01	0.01	365	379	276	EPITOPE	1	7	1	yes	ATO65219.1
GLLRIDEVAAATGFR	HLA-DRB3*01:01	0.01	365	379	276	EPITOPE	1	7	1	yes	ATO67595.1
GLLRIDEVAAATGFR	HLA-DRB3*01:01	0.01	365	379	276	EPITOPE	1	7	1	yes	ATO72238.1
GLLRIDEVAAATGFR	HLA-DRB3*01:01	0.01	365	379	276	EPITOPE	1	7	1	yes	AXO23345.1
GLLRIDEVAAATGFR	HLA-DRB3*01:01	0.01	365	379	276	EPITOPE	1	7	1	yes	BAN31486.1
LLRIDEVAAATGFRA	HLA-DRB3*01:01	0.015	366	380	276	EPITOPE	1	7	1	yes	APA76032.1
LLRIDEVAAATGFRA	HLA-DRB3*01:01	0.015	366	380	276	EPITOPE	1	7	1	yes	APT10634.1
LLRIDEVAAATGFRA	HLA-DRB3*01:01	0.015	366	380	276	EPITOPE	1	7	1	yes	ATO65219.1
LLRIDEVAAATGFRA	HLA-DRB3*01:01	0.015	366	380	276	EPITOPE	1	7	1	yes	ATO67595.1
LLRIDEVAAATGFRA	HLA-DRB3*01:01	0.015	366	380	276	EPITOPE	1	7	1	yes	ATO72238.1
LLRIDEVAAATGFRA	HLA-DRB3*01:01	0.015	366	380	276	EPITOPE	1	7	1	yes	AXO23345.1
LLRIDEVAAATGFRA	HLA-DRB3*01:01	0.015	366	380	276	EPITOPE	1	7	1	yes	BAN31486.1
LRIDEVAAATGFRAP	HLA-DRB3*01:01	0.015	367	381	276	EPITOPE	1	7	1	yes	APA76032.1
LRIDEVAAATGFRAP	HLA-DRB3*01:01	0.015	367	381	276	EPITOPE	1	7	1	yes	APT10634.1
LRIDEVAAATGFRAP	HLA-DRB3*01:01	0.015	367	381	276	EPITOPE	1	7	1	yes	ATO65219.1
LRIDEVAAATGFRAP	HLA-DRB3*01:01	0.015	367	381	276	EPITOPE	1	7	1	yes	ATO67595.1
LRIDEVAAATGFRAP	HLA-DRB3*01:01	0.015	367	381	276	EPITOPE	1	7	1	yes	ATO72238.1
LRIDEVAAATGFRAP	HLA-DRB3*01:01	0.015	367	381	276	EPITOPE	1	7	1	yes	AXO23345.1
LRIDEVAAATGFRAP	HLA-DRB3*01:01	0.015	367	381	276	EPITOPE	1	7	1	yes	BAN31486.1
QTDDTVADLVTAAAE	HLA-DQA1*04:01/DQB1*04:02	0.015	234	248	276	EPITOPE	1	7	1	yes	APA76032.1
QTDDTVADLVTAAAE	HLA-DQA1*04:01/DQB1*04:02	0.015	234	248	276	EPITOPE	1	7	1	yes	APT10634.1
QTDDTVADLVTAAAE	HLA-DQA1*04:01/DQB1*04:02	0.015	234	248	276	EPITOPE	1	7	1	yes	ATO65219.1
QTDDTVADLVTAAAE	HLA-DQA1*04:01/DQB1*04:02	0.015	234	248	276	EPITOPE	1	7	1	yes	ATO67595.1
QTDDTVADLVTAAAE	HLA-DQA1*04:01/DQB1*04:02	0.015	234	248	276	EPITOPE	1	7	1	yes	ATO72238.1
QTDDTVADLVTAAAE	HLA-DQA1*04:01/DQB1*04:02	0.015	234	248	276	EPITOPE	1	7	1	yes	AXO23345.1
QTDDTVADLVTAAAE	HLA-DQA1*04:01/DQB1*04:02	0.015	234	248	276	EPITOPE	1	7	1	yes	BAN31486.1
RVSGLLRIDEVAAAT	HLA-DRB3*01:01	0.01	362	376	276	EPITOPE	1	7	1	yes	APA76032.1
RVSGLLRIDEVAAAT	HLA-DRB3*01:01	0.01	362	376	276	EPITOPE	1	7	1	yes	APT10634.1
RVSGLLRIDEVAAAT	HLA-DRB3*01:01	0.01	362	376	276	EPITOPE	1	7	1	yes	ATO65219.1
RVSGLLRIDEVAAAT	HLA-DRB3*01:01	0.01	362	376	276	EPITOPE	1	7	1	yes	ATO67595.1
RVSGLLRIDEVAAAT	HLA-DRB3*01:01	0.01	362	376	276	EPITOPE	1	7	1	yes	ATO72238.1
RVSGLLRIDEVAAAT	HLA-DRB3*01:01	0.01	362	376	276	EPITOPE	1	7	1	yes	AXO23345.1
RVSGLLRIDEVAAAT	HLA-DRB3*01:01	0.01	362	376	276	EPITOPE	1	7	1	yes	BAN31486.1
SGLLRIDEVAAATGF	HLA-DRB3*01:01	0.01	364	378	276	EPITOPE	1	7	1	yes	APA76032.1
SGLLRIDEVAAATGF	HLA-DRB3*01:01	0.01	364	378	276	EPITOPE	1	7	1	yes	APT10634.1
SGLLRIDEVAAATGF	HLA-DRB3*01:01	0.01	364	378	276	EPITOPE	1	7	1	yes	ATO65219.1
SGLLRIDEVAAATGF	HLA-DRB3*01:01	0.01	364	378	276	EPITOPE	1	7	1	yes	ATO67595.1
SGLLRIDEVAAATGF	HLA-DRB3*01:01	0.01	364	378	276	EPITOPE	1	7	1	yes	ATO72238.1
SGLLRIDEVAAATGF	HLA-DRB3*01:01	0.01	364	378	276	EPITOPE	1	7	1	yes	AXO23345.1
SGLLRIDEVAAATGF	HLA-DRB3*01:01	0.01	364	378	276	EPITOPE	1	7	1	yes	BAN31486.1
TDDTVADLVTAAAES	HLA-DQA1*04:01/DQB1*04:02	0.01	235	249	276	EPITOPE	1	7	1	yes	APA76032.1
TDDTVADLVTAAAES	HLA-DQA1*04:01/DQB1*04:02	0.01	235	249	276	EPITOPE	1	7	1	yes	APT10634.1
TDDTVADLVTAAAES	HLA-DQA1*04:01/DQB1*04:02	0.01	235	249	276	EPITOPE	1	7	1	yes	ATO65219.1
TDDTVADLVTAAAES	HLA-DQA1*04:01/DQB1*04:02	0.01	235	249	276	EPITOPE	1	7	1	yes	ATO67595.1
TDDTVADLVTAAAES	HLA-DQA1*04:01/DQB1*04:02	0.01	235	249	276	EPITOPE	1	7	1	yes	ATO72238.1
TDDTVADLVTAAAES	HLA-DQA1*04:01/DQB1*04:02	0.01	235	249	276	EPITOPE	1	7	1	yes	AXO23345.1
TDDTVADLVTAAAES	HLA-DQA1*04:01/DQB1*04:02	0.01	235	249	276	EPITOPE	1	7	1	yes	BAN31486.1
TVADLVTAAAESGFS	HLA-DQA1*04:01/DQB1*04:02	0.01	238	252	276	EPITOPE	1	7	1	yes	APA76032.1
TVADLVTAAAESGFS	HLA-DQA1*04:01/DQB1*04:02	0.01	238	252	276	EPITOPE	1	7	1	yes	APT10634.1
TVADLVTAAAESGFS	HLA-DQA1*04:01/DQB1*04:02	0.01	238	252	276	EPITOPE	1	7	1	yes	ATO65219.1
TVADLVTAAAESGFS	HLA-DQA1*04:01/DQB1*04:02	0.01	238	252	276	EPITOPE	1	7	1	yes	ATO67595.1
TVADLVTAAAESGFS	HLA-DQA1*04:01/DQB1*04:02	0.01	238	252	276	EPITOPE	1	7	1	yes	ATO72238.1
TVADLVTAAAESGFS	HLA-DQA1*04:01/DQB1*04:02	0.01	238	252	276	EPITOPE	1	7	1	yes	AXO23345.1
TVADLVTAAAESGFS	HLA-DQA1*04:01/DQB1*04:02	0.01	238	252	276	EPITOPE	1	7	1	yes	BAN31486.1
VGIPDRVGDAIMAFL	HLA-DRB3*01:01	0.01	96	110	276	EPITOPE	0.6	7	1	yes	APA76032.1
VGIPDRVGDAIMAFL	HLA-DRB3*01:01	0.01	96	110	276	EPITOPE	0.6	7	1	yes	APT10634.1
VGIPDRVGDAIMAFL	HLA-DRB3*01:01	0.01	96	110	276	EPITOPE	0.6	7	1	yes	ATO65219.1
VGIPDRVGDAIMAFL	HLA-DRB3*01:01	0.01	96	110	276	EPITOPE	0.6	7	1	yes	ATO67595.1
VGIPDRVGDAIMAFL	HLA-DRB3*01:01	0.01	96	110	276	EPITOPE	0.6	7	1	yes	ATO72238.1
VGIPDRVGDAIMAFL	HLA-DRB3*01:01	0.01	96	110	276	EPITOPE	0.6	7	1	yes	AXO23345.1
VGIPDRVGDAIMAFL	HLA-DRB3*01:01	0.01	96	110	276	EPITOPE	0.6	7	1	yes	BAN31486.1
VSGLLRIDEVAAATG	HLA-DRB3*01:01	0.01	363	377	276	EPITOPE	1	7	1	yes	APA76032.1
VSGLLRIDEVAAATG	HLA-DRB3*01:01	0.01	363	377	276	EPITOPE	1	7	1	yes	APT10634.1
VSGLLRIDEVAAATG	HLA-DRB3*01:01	0.01	363	377	276	EPITOPE	1	7	1	yes	ATO65219.1
VSGLLRIDEVAAATG	HLA-DRB3*01:01	0.01	363	377	276	EPITOPE	1	7	1	yes	ATO67595.1
VSGLLRIDEVAAATG	HLA-DRB3*01:01	0.01	363	377	276	EPITOPE	1	7	1	yes	ATO72238.1
VSGLLRIDEVAAATG	HLA-DRB3*01:01	0.01	363	377	276	EPITOPE	1	7	1	yes	AXO23345.1
VSGLLRIDEVAAATG	HLA-DRB3*01:01	0.01	363	377	276	EPITOPE	1	7	1	yes	BAN31486.1
WRVSGLLRIDEVAAA	HLA-DRB3*01:01	0.01	361	375	276	EPITOPE	1	7	1	yes	APA76032.1
WRVSGLLRIDEVAAA	HLA-DRB3*01:01	0.01	361	375	276	EPITOPE	1	7	1	yes	APT10634.1
WRVSGLLRIDEVAAA	HLA-DRB3*01:01	0.01	361	375	276	EPITOPE	1	7	1	yes	ATO65219.1
WRVSGLLRIDEVAAA	HLA-DRB3*01:01	0.01	361	375	276	EPITOPE	1	7	1	yes	ATO67595.1
WRVSGLLRIDEVAAA	HLA-DRB3*01:01	0.01	361	375	276	EPITOPE	1	7	1	yes	ATO72238.1
WRVSGLLRIDEVAAA	HLA-DRB3*01:01	0.01	361	375	276	EPITOPE	1	7	1	yes	AXO23345.1
WRVSGLLRIDEVAAA	HLA-DRB3*01:01	0.01	361	375	276	EPITOPE	1	7	1	yes	BAN31486.1
EVNWRSVHIDTGAGI	HLA-DRB3*01:01	0.01	193	207	279	EPITOPE	1	7	1	yes	APA75321.1
EVNWRSVHIDTGAGI	HLA-DRB3*01:01	0.01	193	207	279	EPITOPE	1	7	1	yes	APT11388.1
EVNWRSVHIDTGAGI	HLA-DRB3*01:01	0.01	193	207	279	EPITOPE	1	7	1	yes	ATO62268.1
EVNWRSVHIDTGAGI	HLA-DRB3*01:01	0.01	193	207	279	EPITOPE	1	7	1	yes	ATO66799.1
EVNWRSVHIDTGAGI	HLA-DRB3*01:01	0.01	193	207	279	EPITOPE	1	7	1	yes	ATO71331.1
EVNWRSVHIDTGAGI	HLA-DRB3*01:01	0.01	193	207	279	EPITOPE	1	7	1	yes	AXO24031.1
EVNWRSVHIDTGAGI	HLA-DRB3*01:01	0.01	193	207	279	EPITOPE	1	7	1	yes	BAN30613.1
IMPNSMLATTSFINL	HLA-DPA1*01/DPB1*04:01	0.01	209	223	279	EPITOPE	1	7	1	yes	APA75321.1
IMPNSMLATTSFINL	HLA-DPA1*01/DPB1*04:01	0.01	209	223	279	EPITOPE	1	7	1	yes	APT11388.1
IMPNSMLATTSFINL	HLA-DPA1*01/DPB1*04:01	0.01	209	223	279	EPITOPE	1	7	1	yes	ATO62268.1
IMPNSMLATTSFINL	HLA-DPA1*01/DPB1*04:01	0.01	209	223	279	EPITOPE	1	7	1	yes	ATO66799.1
IMPNSMLATTSFINL	HLA-DPA1*01/DPB1*04:01	0.01	209	223	279	EPITOPE	1	7	1	yes	ATO71331.1
IMPNSMLATTSFINL	HLA-DPA1*01/DPB1*04:01	0.01	209	223	279	EPITOPE	1	7	1	yes	AXO24031.1
IMPNSMLATTSFINL	HLA-DPA1*01/DPB1*04:01	0.01	209	223	279	EPITOPE	1	7	1	yes	BAN30613.1
MLFEQPFRIDDWLDT	HLA-DRB3*01:01	0.01	170	184	279	EPITOPE	1	7	1	yes	APA75321.1
MLFEQPFRIDDWLDT	HLA-DRB3*01:01	0.01	170	184	279	EPITOPE	1	7	1	yes	APT11388.1
MLFEQPFRIDDWLDT	HLA-DRB3*01:01	0.01	170	184	279	EPITOPE	1	7	1	yes	ATO62268.1
MLFEQPFRIDDWLDT	HLA-DRB3*01:01	0.01	170	184	279	EPITOPE	1	7	1	yes	ATO66799.1
MLFEQPFRIDDWLDT	HLA-DRB3*01:01	0.01	170	184	279	EPITOPE	1	7	1	yes	ATO71331.1
MLFEQPFRIDDWLDT	HLA-DRB3*01:01	0.01	170	184	279	EPITOPE	1	7	1	yes	AXO24031.1
MLFEQPFRIDDWLDT	HLA-DRB3*01:01	0.01	170	184	279	EPITOPE	1	7	1	yes	BAN30613.1
MPNSMLATTSFINLS	HLA-DPA1*01/DPB1*04:01	0.01	210	224	279	EPITOPE	1	7	1	yes	APA75321.1
MPNSMLATTSFINLS	HLA-DPA1*01/DPB1*04:01	0.01	210	224	279	EPITOPE	1	7	1	yes	APT11388.1
MPNSMLATTSFINLS	HLA-DPA1*01/DPB1*04:01	0.01	210	224	279	EPITOPE	1	7	1	yes	ATO62268.1
MPNSMLATTSFINLS	HLA-DPA1*01/DPB1*04:01	0.01	210	224	279	EPITOPE	1	7	1	yes	ATO66799.1
MPNSMLATTSFINLS	HLA-DPA1*01/DPB1*04:01	0.01	210	224	279	EPITOPE	1	7	1	yes	ATO71331.1
MPNSMLATTSFINLS	HLA-DPA1*01/DPB1*04:01	0.01	210	224	279	EPITOPE	1	7	1	yes	AXO24031.1
MPNSMLATTSFINLS	HLA-DPA1*01/DPB1*04:01	0.01	210	224	279	EPITOPE	1	7	1	yes	BAN30613.1
NSMLATTSFINLSRP	HLA-DPA1*01/DPB1*04:01	0.01	212	226	279	EPITOPE	1	7	1	yes	APA75321.1
NSMLATTSFINLSRP	HLA-DPA1*01/DPB1*04:01	0.01	212	226	279	EPITOPE	1	7	1	yes	APT11388.1
NSMLATTSFINLSRP	HLA-DPA1*01/DPB1*04:01	0.01	212	226	279	EPITOPE	1	7	1	yes	ATO62268.1
NSMLATTSFINLSRP	HLA-DPA1*01/DPB1*04:01	0.01	212	226	279	EPITOPE	1	7	1	yes	ATO66799.1
NSMLATTSFINLSRP	HLA-DPA1*01/DPB1*04:01	0.01	212	226	279	EPITOPE	1	7	1	yes	ATO71331.1
NSMLATTSFINLSRP	HLA-DPA1*01/DPB1*04:01	0.01	212	226	279	EPITOPE	1	7	1	yes	AXO24031.1
NSMLATTSFINLSRP	HLA-DPA1*01/DPB1*04:01	0.01	212	226	279	EPITOPE	1	7	1	yes	BAN30613.1
NWRSVHIDTGAGIRI	HLA-DRB3*01:01	0.01	195	209	279	EPITOPE	1	7	1	yes	APA75321.1
NWRSVHIDTGAGIRI	HLA-DRB3*01:01	0.01	195	209	279	EPITOPE	1	7	1	yes	APT11388.1
NWRSVHIDTGAGIRI	HLA-DRB3*01:01	0.01	195	209	279	EPITOPE	1	7	1	yes	ATO62268.1
NWRSVHIDTGAGIRI	HLA-DRB3*01:01	0.01	195	209	279	EPITOPE	1	7	1	yes	ATO66799.1
NWRSVHIDTGAGIRI	HLA-DRB3*01:01	0.01	195	209	279	EPITOPE	1	7	1	yes	ATO71331.1
NWRSVHIDTGAGIRI	HLA-DRB3*01:01	0.01	195	209	279	EPITOPE	1	7	1	yes	AXO24031.1
NWRSVHIDTGAGIRI	HLA-DRB3*01:01	0.01	195	209	279	EPITOPE	1	7	1	yes	BAN30613.1
PNSMLATTSFINLSR	HLA-DPA1*01/DPB1*04:01	0.01	211	225	279	EPITOPE	1	7	1	yes	APA75321.1
PNSMLATTSFINLSR	HLA-DPA1*01/DPB1*04:01	0.01	211	225	279	EPITOPE	1	7	1	yes	APT11388.1
PNSMLATTSFINLSR	HLA-DPA1*01/DPB1*04:01	0.01	211	225	279	EPITOPE	1	7	1	yes	ATO62268.1
PNSMLATTSFINLSR	HLA-DPA1*01/DPB1*04:01	0.01	211	225	279	EPITOPE	1	7	1	yes	ATO66799.1
PNSMLATTSFINLSR	HLA-DPA1*01/DPB1*04:01	0.01	211	225	279	EPITOPE	1	7	1	yes	ATO71331.1
PNSMLATTSFINLSR	HLA-DPA1*01/DPB1*04:01	0.01	211	225	279	EPITOPE	1	7	1	yes	AXO24031.1
PNSMLATTSFINLSR	HLA-DPA1*01/DPB1*04:01	0.01	211	225	279	EPITOPE	1	7	1	yes	BAN30613.1
RSVHIDTGAGIRIMP	HLA-DRB3*01:01	0.01	197	211	279	EPITOPE	1	7	1	yes	APA75321.1
RSVHIDTGAGIRIMP	HLA-DRB3*01:01	0.01	197	211	279	EPITOPE	1	7	1	yes	APT11388.1
RSVHIDTGAGIRIMP	HLA-DRB3*01:01	0.01	197	211	279	EPITOPE	1	7	1	yes	ATO62268.1
RSVHIDTGAGIRIMP	HLA-DRB3*01:01	0.01	197	211	279	EPITOPE	1	7	1	yes	ATO66799.1
RSVHIDTGAGIRIMP	HLA-DRB3*01:01	0.01	197	211	279	EPITOPE	1	7	1	yes	ATO71331.1
RSVHIDTGAGIRIMP	HLA-DRB3*01:01	0.01	197	211	279	EPITOPE	1	7	1	yes	AXO24031.1
RSVHIDTGAGIRIMP	HLA-DRB3*01:01	0.01	197	211	279	EPITOPE	1	7	1	yes	BAN30613.1
SMLATTSFINLSRPP	HLA-DPA1*01/DPB1*04:01	0.01	213	227	279	EPITOPE	1	7	1	yes	APA75321.1
SMLATTSFINLSRPP	HLA-DPA1*01/DPB1*04:01	0.01	213	227	279	EPITOPE	1	7	1	yes	APT11388.1
SMLATTSFINLSRPP	HLA-DPA1*01/DPB1*04:01	0.01	213	227	279	EPITOPE	1	7	1	yes	ATO62268.1
SMLATTSFINLSRPP	HLA-DPA1*01/DPB1*04:01	0.01	213	227	279	EPITOPE	1	7	1	yes	ATO66799.1
SMLATTSFINLSRPP	HLA-DPA1*01/DPB1*04:01	0.01	213	227	279	EPITOPE	1	7	1	yes	ATO71331.1
SMLATTSFINLSRPP	HLA-DPA1*01/DPB1*04:01	0.01	213	227	279	EPITOPE	1	7	1	yes	AXO24031.1
SMLATTSFINLSRPP	HLA-DPA1*01/DPB1*04:01	0.01	213	227	279	EPITOPE	1	7	1	yes	BAN30613.1
VNWRSVHIDTGAGIR	HLA-DRB3*01:01	0.01	194	208	279	EPITOPE	1	7	1	yes	APA75321.1
VNWRSVHIDTGAGIR	HLA-DRB3*01:01	0.01	194	208	279	EPITOPE	1	7	1	yes	APT11388.1
VNWRSVHIDTGAGIR	HLA-DRB3*01:01	0.01	194	208	279	EPITOPE	1	7	1	yes	ATO62268.1
VNWRSVHIDTGAGIR	HLA-DRB3*01:01	0.01	194	208	279	EPITOPE	1	7	1	yes	ATO66799.1
VNWRSVHIDTGAGIR	HLA-DRB3*01:01	0.01	194	208	279	EPITOPE	1	7	1	yes	ATO71331.1
VNWRSVHIDTGAGIR	HLA-DRB3*01:01	0.01	194	208	279	EPITOPE	1	7	1	yes	AXO24031.1
VNWRSVHIDTGAGIR	HLA-DRB3*01:01	0.01	194	208	279	EPITOPE	1	7	1	yes	BAN30613.1
WRSVHIDTGAGIRIM	HLA-DRB3*01:01	0.01	196	210	279	EPITOPE	1	7	1	yes	APA75321.1
WRSVHIDTGAGIRIM	HLA-DRB3*01:01	0.01	196	210	279	EPITOPE	1	7	1	yes	APT11388.1
WRSVHIDTGAGIRIM	HLA-DRB3*01:01	0.01	196	210	279	EPITOPE	1	7	1	yes	ATO62268.1
WRSVHIDTGAGIRIM	HLA-DRB3*01:01	0.01	196	210	279	EPITOPE	1	7	1	yes	ATO66799.1
WRSVHIDTGAGIRIM	HLA-DRB3*01:01	0.01	196	210	279	EPITOPE	1	7	1	yes	ATO71331.1
WRSVHIDTGAGIRIM	HLA-DRB3*01:01	0.01	196	210	279	EPITOPE	1	7	1	yes	AXO24031.1
WRSVHIDTGAGIRIM	HLA-DRB3*01:01	0.01	196	210	279	EPITOPE	1	7	1	yes	BAN30613.1
AMGLRFSQGWPAALL	HLA-DRB1*09:01	0.01	134	148	283	EPITOPE	0.8	1	1	yes	APT11659.1
AMGLRFTQGWPAALL	HLA-DRB1*09:01	0.01	101	115	283	EPITOPE	0.8	6	1	yes	APA76455.2
AMGLRFTQGWPAALL	HLA-DRB1*09:01	0.01	134	148	283	EPITOPE	0.8	6	1	yes	ATO62719.1
AMGLRFTQGWPAALL	HLA-DRB1*09:01	0.01	101	115	283	EPITOPE	0.8	6	1	yes	ATO69758.1
AMGLRFTQGWPAALL	HLA-DRB1*09:01	0.01	134	148	283	EPITOPE	0.8	6	1	yes	ATO72602.1
AMGLRFTQGWPAALL	HLA-DRB1*09:01	0.01	101	115	283	EPITOPE	0.8	6	1	yes	AXO25583.1
AMGLRFTQGWPAALL	HLA-DRB1*09:01	0.01	134	148	283	EPITOPE	0.8	6	1	yes	BAN31128.1
GLRFSQGWPAALLFL	HLA-DRB1*09:01	0.01	136	150	283	EPITOPE	0.666667	1	1	yes	APT11659.1
GLRFTQGWPAALLFL	HLA-DRB1*09:01	0.01	103	117	283	EPITOPE	0.666667	6	1	yes	APA76455.2
GLRFTQGWPAALLFL	HLA-DRB1*09:01	0.01	136	150	283	EPITOPE	0.666667	6	1	yes	ATO62719.1
GLRFTQGWPAALLFL	HLA-DRB1*09:01	0.01	103	117	283	EPITOPE	0.666667	6	1	yes	ATO69758.1
GLRFTQGWPAALLFL	HLA-DRB1*09:01	0.01	136	150	283	EPITOPE	0.666667	6	1	yes	ATO72602.1
GLRFTQGWPAALLFL	HLA-DRB1*09:01	0.01	103	117	283	EPITOPE	0.666667	6	1	yes	AXO25583.1
GLRFTQGWPAALLFL	HLA-DRB1*09:01	0.01	136	150	283	EPITOPE	0.666667	6	1	yes	BAN31128.1
GSLLLPVFLLFCYQI	HLA-DPA1*01/DPB1*04:01	0.02	2	16	283	EPITOPE	1	3	1	yes	APA76455.2
GSLLLPVFLLFCYQI	HLA-DPA1*01/DPB1*04:01	0.02	2	16	283	EPITOPE	1	3	1	yes	ATO69758.1
GSLLLPVFLLFCYQI	HLA-DPA1*01/DPB1*04:01	0.02	2	16	283	EPITOPE	1	3	1	yes	AXO25583.1
LRFSQGWPAALLFLL	HLA-DRB1*09:01	0.01	137	151	283	EPITOPE	0.6	1	1	yes	APT11659.1
LRFTQGWPAALLFLL	HLA-DRB1*09:01	0.01	104	118	283	EPITOPE	0.6	6	1	yes	APA76455.2
LRFTQGWPAALLFLL	HLA-DRB1*09:01	0.01	137	151	283	EPITOPE	0.6	6	1	yes	ATO62719.1
LRFTQGWPAALLFLL	HLA-DRB1*09:01	0.01	104	118	283	EPITOPE	0.6	6	1	yes	ATO69758.1
LRFTQGWPAALLFLL	HLA-DRB1*09:01	0.01	137	151	283	EPITOPE	0.6	6	1	yes	ATO72602.1
LRFTQGWPAALLFLL	HLA-DRB1*09:01	0.01	104	118	283	EPITOPE	0.6	6	1	yes	AXO25583.1
LRFTQGWPAALLFLL	HLA-DRB1*09:01	0.01	137	151	283	EPITOPE	0.6	6	1	yes	BAN31128.1
MGLRFSQGWPAALLF	HLA-DRB1*09:01	0.01	135	149	283	EPITOPE	0.733333	1	1	yes	APT11659.1
MGLRFTQGWPAALLF	HLA-DRB1*09:01	0.01	102	116	283	EPITOPE	0.733333	6	1	yes	APA76455.2
MGLRFTQGWPAALLF	HLA-DRB1*09:01	0.01	135	149	283	EPITOPE	0.733333	6	1	yes	ATO62719.1
MGLRFTQGWPAALLF	HLA-DRB1*09:01	0.01	102	116	283	EPITOPE	0.733333	6	1	yes	ATO69758.1
MGLRFTQGWPAALLF	HLA-DRB1*09:01	0.01	135	149	283	EPITOPE	0.733333	6	1	yes	ATO72602.1
MGLRFTQGWPAALLF	HLA-DRB1*09:01	0.01	102	116	283	EPITOPE	0.733333	6	1	yes	AXO25583.1
MGLRFTQGWPAALLF	HLA-DRB1*09:01	0.01	135	149	283	EPITOPE	0.733333	6	1	yes	BAN31128.1
MGSLLLPVFLLFCYQ	HLA-DPA1*01/DPB1*04:01	0.02	1	15	283	EPITOPE	1	3	1	yes	APA76455.2
MGSLLLPVFLLFCYQ	HLA-DPA1*01/DPB1*04:01	0.02	1	15	283	EPITOPE	1	3	1	yes	ATO69758.1
MGSLLLPVFLLFCYQ	HLA-DPA1*01/DPB1*04:01	0.02	1	15	283	EPITOPE	1	3	1	yes	AXO25583.1
EPGGSFDAVAADMAQ	HLA-DQA1*04:01/DQB1*04:02	0.015	73	87	288	EPITOPE	1	3	1	yes	APT10358.1
EPGGSFDAVAADMAQ	HLA-DQA1*04:01/DQB1*04:02	0.015	73	87	288	EPITOPE	1	3	1	yes	AXO23095.1
EPGGSFDAVAADMAQ	HLA-DQA1*04:01/DQB1*04:02	0.015	73	87	288	EPITOPE	1	3	1	yes	BAN31289.1
GGSFDAVAADMAQRA	HLA-DQA1*04:01/DQB1*04:02	0.02	75	89	288	EPITOPE	1	3	1	yes	APT10358.1
GGSFDAVAADMAQRA	HLA-DQA1*04:01/DQB1*04:02	0.02	75	89	288	EPITOPE	1	3	1	yes	AXO23095.1
GGSFDAVAADMAQRA	HLA-DQA1*04:01/DQB1*04:02	0.02	75	89	288	EPITOPE	1	3	1	yes	BAN31289.1
PGGSFDAVAADMAQR	HLA-DQA1*04:01/DQB1*04:02	0.015	74	88	288	EPITOPE	1	3	1	yes	APT10358.1
PGGSFDAVAADMAQR	HLA-DQA1*04:01/DQB1*04:02	0.015	74	88	288	EPITOPE	1	3	1	yes	AXO23095.1
PGGSFDAVAADMAQR	HLA-DQA1*04:01/DQB1*04:02	0.015	74	88	288	EPITOPE	1	3	1	yes	BAN31289.1
FFGIVYWLFDFSGVP	HLA-DPA1*01:03/DPB1*02:01	0.02	228	242	299	EPITOPE	0.533333	7	1	yes	APA77977.1
FFGIVYWLFDFSGVP	HLA-DPA1*01:03/DPB1*02:01	0.02	228	242	299	EPITOPE	0.533333	7	1	yes	APT13003.1
FFGIVYWLFDFSGVP	HLA-DPA1*01:03/DPB1*02:01	0.02	228	242	299	EPITOPE	0.533333	7	1	yes	ATO64611.1
FFGIVYWLFDFSGVP	HLA-DPA1*01:03/DPB1*02:01	0.02	228	242	299	EPITOPE	0.533333	7	1	yes	ATO69173.1
FFGIVYWLFDFSGVP	HLA-DPA1*01:03/DPB1*02:01	0.02	228	242	299	EPITOPE	0.533333	7	1	yes	ATO73705.1
FFGIVYWLFDFSGVP	HLA-DPA1*01:03/DPB1*02:01	0.02	228	242	299	EPITOPE	0.533333	7	1	yes	AXO21581.1
FFGIVYWLFDFSGVP	HLA-DPA1*01:03/DPB1*02:01	0.02	228	242	299	EPITOPE	0.533333	7	1	yes	BAN33267.1
AAQGTMYLKAFAMMY	HLA-DRB3*01:01	0.02	460	474	300	EPITOPE	0.866667	7	1	yes	APA76566.1
AAQGTMYLKAFAMMY	HLA-DRB3*01:01	0.02	460	474	300	EPITOPE	0.866667	7	1	yes	APT11759.1
AAQGTMYLKAFAMMY	HLA-DRB3*01:01	0.02	460	474	300	EPITOPE	0.866667	7	1	yes	ATO62623.1
AAQGTMYLKAFAMMY	HLA-DRB3*01:01	0.02	460	474	300	EPITOPE	0.866667	7	1	yes	ATO67143.1
AAQGTMYLKAFAMMY	HLA-DRB3*01:01	0.02	460	474	300	EPITOPE	0.866667	7	1	yes	ATO71709.1
AAQGTMYLKAFAMMY	HLA-DRB3*01:01	0.02	460	474	300	EPITOPE	0.866667	7	1	yes	AXO22847.1
AAQGTMYLKAFAMMY	HLA-DRB3*01:01	0.02	443	457	300	EPITOPE	0.866667	7	1	yes	BAN31013.1
DIMTDVHIPINQLQR	HLA-DRB3*01:01	0.015	34	48	300	EPITOPE	1	7	1	yes	APA76566.1
DIMTDVHIPINQLQR	HLA-DRB3*01:01	0.015	34	48	300	EPITOPE	1	7	1	yes	APT11759.1
DIMTDVHIPINQLQR	HLA-DRB3*01:01	0.015	34	48	300	EPITOPE	1	7	1	yes	ATO62623.1
DIMTDVHIPINQLQR	HLA-DRB3*01:01	0.015	34	48	300	EPITOPE	1	7	1	yes	ATO67143.1
DIMTDVHIPINQLQR	HLA-DRB3*01:01	0.015	34	48	300	EPITOPE	1	7	1	yes	ATO71709.1
DIMTDVHIPINQLQR	HLA-DRB3*01:01	0.015	34	48	300	EPITOPE	1	7	1	yes	AXO22847.1
DIMTDVHIPINQLQR	HLA-DRB3*01:01	0.015	17	31	300	EPITOPE	1	7	1	yes	BAN31013.1
GIFIVFLFHDWRYVF	HLA-DRB3*01:01	0.01	159	173	300	EPITOPE	0.6	7	1	yes	APA76566.1
GIFIVFLFHDWRYVF	HLA-DRB3*01:01	0.01	159	173	300	EPITOPE	0.6	7	1	yes	APT11759.1
GIFIVFLFHDWRYVF	HLA-DRB3*01:01	0.01	159	173	300	EPITOPE	0.6	7	1	yes	ATO62623.1
GIFIVFLFHDWRYVF	HLA-DRB3*01:01	0.01	159	173	300	EPITOPE	0.6	7	1	yes	ATO67143.1
GIFIVFLFHDWRYVF	HLA-DRB3*01:01	0.01	159	173	300	EPITOPE	0.6	7	1	yes	ATO71709.1
GIFIVFLFHDWRYVF	HLA-DRB3*01:01	0.01	159	173	300	EPITOPE	0.6	7	1	yes	AXO22847.1
GIFIVFLFHDWRYVF	HLA-DRB3*01:01	0.01	142	156	300	EPITOPE	0.6	7	1	yes	BAN31013.1
GTMYLKAFAMMYGDI	HLA-DRB3*01:01	0.02	463	477	300	EPITOPE	0.666667	7	1	yes	APA76566.1
GTMYLKAFAMMYGDI	HLA-DRB3*01:01	0.02	463	477	300	EPITOPE	0.666667	7	1	yes	APT11759.1
GTMYLKAFAMMYGDI	HLA-DRB3*01:01	0.02	463	477	300	EPITOPE	0.666667	7	1	yes	ATO62623.1
GTMYLKAFAMMYGDI	HLA-DRB3*01:01	0.02	463	477	300	EPITOPE	0.666667	7	1	yes	ATO67143.1
GTMYLKAFAMMYGDI	HLA-DRB3*01:01	0.02	463	477	300	EPITOPE	0.666667	7	1	yes	ATO71709.1
GTMYLKAFAMMYGDI	HLA-DRB3*01:01	0.02	463	477	300	EPITOPE	0.666667	7	1	yes	AXO22847.1
GTMYLKAFAMMYGDI	HLA-DRB3*01:01	0.02	446	460	300	EPITOPE	0.666667	7	1	yes	BAN31013.1
IFIVFLFHDWRYVFW	HLA-DRB3*01:01	0.01	160	174	300	EPITOPE	0.6	7	1	yes	APA76566.1
IFIVFLFHDWRYVFW	HLA-DRB3*01:01	0.01	160	174	300	EPITOPE	0.6	7	1	yes	APT11759.1
IFIVFLFHDWRYVFW	HLA-DRB3*01:01	0.01	160	174	300	EPITOPE	0.6	7	1	yes	ATO62623.1
IFIVFLFHDWRYVFW	HLA-DRB3*01:01	0.01	160	174	300	EPITOPE	0.6	7	1	yes	ATO67143.1
IFIVFLFHDWRYVFW	HLA-DRB3*01:01	0.01	160	174	300	EPITOPE	0.6	7	1	yes	ATO71709.1
IFIVFLFHDWRYVFW	HLA-DRB3*01:01	0.01	160	174	300	EPITOPE	0.6	7	1	yes	AXO22847.1
IFIVFLFHDWRYVFW	HLA-DRB3*01:01	0.01	143	157	300	EPITOPE	0.6	7	1	yes	BAN31013.1
IMRDIMTDVHIPINQ	HLA-DRB3*01:01	0.01	31	45	300	EPITOPE	0.933333	7	1	yes	APA76566.1
IMRDIMTDVHIPINQ	HLA-DRB3*01:01	0.01	31	45	300	EPITOPE	0.933333	7	1	yes	APT11759.1
IMRDIMTDVHIPINQ	HLA-DRB3*01:01	0.01	31	45	300	EPITOPE	0.933333	7	1	yes	ATO62623.1
IMRDIMTDVHIPINQ	HLA-DRB3*01:01	0.01	31	45	300	EPITOPE	0.933333	7	1	yes	ATO67143.1
IMRDIMTDVHIPINQ	HLA-DRB3*01:01	0.01	31	45	300	EPITOPE	0.933333	7	1	yes	ATO71709.1
IMRDIMTDVHIPINQ	HLA-DRB3*01:01	0.01	31	45	300	EPITOPE	0.933333	7	1	yes	AXO22847.1
IMRDIMTDVHIPINQ	HLA-DRB3*01:01	0.01	14	28	300	EPITOPE	1	7	1	yes	BAN31013.1
IMTDVHIPINQLQRI	HLA-DRB3*01:01	0.015	35	49	300	EPITOPE	0.933333	7	1	yes	APA76566.1
IMTDVHIPINQLQRI	HLA-DRB3*01:01	0.015	35	49	300	EPITOPE	0.933333	7	1	yes	APT11759.1
IMTDVHIPINQLQRI	HLA-DRB3*01:01	0.015	35	49	300	EPITOPE	0.933333	7	1	yes	ATO62623.1
IMTDVHIPINQLQRI	HLA-DRB3*01:01	0.015	35	49	300	EPITOPE	0.933333	7	1	yes	ATO67143.1
IMTDVHIPINQLQRI	HLA-DRB3*01:01	0.015	35	49	300	EPITOPE	0.933333	7	1	yes	ATO71709.1
IMTDVHIPINQLQRI	HLA-DRB3*01:01	0.015	35	49	300	EPITOPE	0.933333	7	1	yes	AXO22847.1
IMTDVHIPINQLQRI	HLA-DRB3*01:01	0.015	18	32	300	EPITOPE	0.933333	7	1	yes	BAN31013.1
MRDIMTDVHIPINQL	HLA-DRB3*01:01	0.01	32	46	300	EPITOPE	1	7	1	yes	APA76566.1
MRDIMTDVHIPINQL	HLA-DRB3*01:01	0.01	32	46	300	EPITOPE	1	7	1	yes	APT11759.1
MRDIMTDVHIPINQL	HLA-DRB3*01:01	0.01	32	46	300	EPITOPE	1	7	1	yes	ATO62623.1
MRDIMTDVHIPINQL	HLA-DRB3*01:01	0.01	32	46	300	EPITOPE	1	7	1	yes	ATO67143.1
MRDIMTDVHIPINQL	HLA-DRB3*01:01	0.01	32	46	300	EPITOPE	1	7	1	yes	ATO71709.1
MRDIMTDVHIPINQL	HLA-DRB3*01:01	0.01	32	46	300	EPITOPE	1	7	1	yes	AXO22847.1
MRDIMTDVHIPINQL	HLA-DRB3*01:01	0.01	15	29	300	EPITOPE	1	7	1	yes	BAN31013.1
QGTMYLKAFAMMYGD	HLA-DRB3*01:01	0.02	462	476	300	EPITOPE	0.733333	7	1	yes	APA76566.1
QGTMYLKAFAMMYGD	HLA-DRB3*01:01	0.02	462	476	300	EPITOPE	0.733333	7	1	yes	APT11759.1
QGTMYLKAFAMMYGD	HLA-DRB3*01:01	0.02	462	476	300	EPITOPE	0.733333	7	1	yes	ATO62623.1
QGTMYLKAFAMMYGD	HLA-DRB3*01:01	0.02	462	476	300	EPITOPE	0.733333	7	1	yes	ATO67143.1
QGTMYLKAFAMMYGD	HLA-DRB3*01:01	0.02	462	476	300	EPITOPE	0.733333	7	1	yes	ATO71709.1
QGTMYLKAFAMMYGD	HLA-DRB3*01:01	0.02	462	476	300	EPITOPE	0.733333	7	1	yes	AXO22847.1
QGTMYLKAFAMMYGD	HLA-DRB3*01:01	0.02	445	459	300	EPITOPE	0.733333	7	1	yes	BAN31013.1
RDIMTDVHIPINQLQ	HLA-DRB3*01:01	0.01	33	47	300	EPITOPE	1	7	1	yes	APA76566.1
RDIMTDVHIPINQLQ	HLA-DRB3*01:01	0.01	33	47	300	EPITOPE	1	7	1	yes	APT11759.1
RDIMTDVHIPINQLQ	HLA-DRB3*01:01	0.01	33	47	300	EPITOPE	1	7	1	yes	ATO62623.1
RDIMTDVHIPINQLQ	HLA-DRB3*01:01	0.01	33	47	300	EPITOPE	1	7	1	yes	ATO67143.1
RDIMTDVHIPINQLQ	HLA-DRB3*01:01	0.01	33	47	300	EPITOPE	1	7	1	yes	ATO71709.1
RDIMTDVHIPINQLQ	HLA-DRB3*01:01	0.01	33	47	300	EPITOPE	1	7	1	yes	AXO22847.1
RDIMTDVHIPINQLQ	HLA-DRB3*01:01	0.01	16	30	300	EPITOPE	1	7	1	yes	BAN31013.1
TIMRDIMTDVHIPIN	HLA-DRB3*01:01	0.01	30	44	300	EPITOPE	0.866667	7	1	yes	APA76566.1
TIMRDIMTDVHIPIN	HLA-DRB3*01:01	0.01	30	44	300	EPITOPE	0.866667	7	1	yes	APT11759.1
TIMRDIMTDVHIPIN	HLA-DRB3*01:01	0.01	30	44	300	EPITOPE	0.866667	7	1	yes	ATO62623.1
TIMRDIMTDVHIPIN	HLA-DRB3*01:01	0.01	30	44	300	EPITOPE	0.866667	7	1	yes	ATO67143.1
TIMRDIMTDVHIPIN	HLA-DRB3*01:01	0.01	30	44	300	EPITOPE	0.866667	7	1	yes	ATO71709.1
TIMRDIMTDVHIPIN	HLA-DRB3*01:01	0.01	30	44	300	EPITOPE	0.866667	7	1	yes	AXO22847.1
TIMRDIMTDVHIPIN	HLA-DRB3*01:01	0.01	13	27	300	EPITOPE	1	7	1	yes	BAN31013.1
TMYLKAFAMMYGDIF	HLA-DRB3*01:01	0.015	464	478	300	EPITOPE	0.6	7	1	yes	APA76566.1
TMYLKAFAMMYGDIF	HLA-DRB3*01:01	0.015	464	478	300	EPITOPE	0.6	7	1	yes	APT11759.1
TMYLKAFAMMYGDIF	HLA-DRB3*01:01	0.015	464	478	300	EPITOPE	0.6	7	1	yes	ATO62623.1
TMYLKAFAMMYGDIF	HLA-DRB3*01:01	0.015	464	478	300	EPITOPE	0.6	7	1	yes	ATO67143.1
TMYLKAFAMMYGDIF	HLA-DRB3*01:01	0.015	464	478	300	EPITOPE	0.6	7	1	yes	ATO71709.1
TMYLKAFAMMYGDIF	HLA-DRB3*01:01	0.015	464	478	300	EPITOPE	0.6	7	1	yes	AXO22847.1
TMYLKAFAMMYGDIF	HLA-DRB3*01:01	0.015	447	461	300	EPITOPE	0.6	7	1	yes	BAN31013.1
VTIMRDIMTDVHIPI	HLA-DRB3*01:01	0.01	29	43	300	EPITOPE	0.8	7	1	yes	APA76566.1
VTIMRDIMTDVHIPI	HLA-DRB3*01:01	0.01	29	43	300	EPITOPE	0.8	7	1	yes	APT11759.1
VTIMRDIMTDVHIPI	HLA-DRB3*01:01	0.01	29	43	300	EPITOPE	0.8	7	1	yes	ATO62623.1
VTIMRDIMTDVHIPI	HLA-DRB3*01:01	0.01	29	43	300	EPITOPE	0.8	7	1	yes	ATO67143.1
VTIMRDIMTDVHIPI	HLA-DRB3*01:01	0.01	29	43	300	EPITOPE	0.8	7	1	yes	ATO71709.1
VTIMRDIMTDVHIPI	HLA-DRB3*01:01	0.01	29	43	300	EPITOPE	0.8	7	1	yes	AXO22847.1
VTIMRDIMTDVHIPI	HLA-DRB3*01:01	0.01	12	26	300	EPITOPE	1	7	1	yes	BAN31013.1
VVTIMRDIMTDVHIP	HLA-DRB3*01:01	0.02	28	42	300	EPITOPE	0.733333	7	1	yes	APA76566.1
VVTIMRDIMTDVHIP	HLA-DRB3*01:01	0.02	28	42	300	EPITOPE	0.733333	7	1	yes	APT11759.1
VVTIMRDIMTDVHIP	HLA-DRB3*01:01	0.02	28	42	300	EPITOPE	0.733333	7	1	yes	ATO62623.1
VVTIMRDIMTDVHIP	HLA-DRB3*01:01	0.02	28	42	300	EPITOPE	0.733333	7	1	yes	ATO67143.1
VVTIMRDIMTDVHIP	HLA-DRB3*01:01	0.02	28	42	300	EPITOPE	0.733333	7	1	yes	ATO71709.1
VVTIMRDIMTDVHIP	HLA-DRB3*01:01	0.02	28	42	300	EPITOPE	0.733333	7	1	yes	AXO22847.1
VVTIMRDIMTDVHIP	HLA-DRB3*01:01	0.02	11	25	300	EPITOPE	1	7	1	yes	BAN31013.1
VVVTIMRDIMTDVHI	HLA-DRB3*01:01	0.02	27	41	300	EPITOPE	0.666667	7	1	yes	APA76566.1
VVVTIMRDIMTDVHI	HLA-DRB3*01:01	0.02	27	41	300	EPITOPE	0.666667	7	1	yes	APT11759.1
VVVTIMRDIMTDVHI	HLA-DRB3*01:01	0.02	27	41	300	EPITOPE	0.666667	7	1	yes	ATO62623.1
VVVTIMRDIMTDVHI	HLA-DRB3*01:01	0.02	27	41	300	EPITOPE	0.666667	7	1	yes	ATO67143.1
VVVTIMRDIMTDVHI	HLA-DRB3*01:01	0.02	27	41	300	EPITOPE	0.666667	7	1	yes	ATO71709.1
VVVTIMRDIMTDVHI	HLA-DRB3*01:01	0.02	27	41	300	EPITOPE	0.666667	7	1	yes	AXO22847.1
VVVTIMRDIMTDVHI	HLA-DRB3*01:01	0.02	10	24	300	EPITOPE	1	7	1	yes	BAN31013.1
ATRRAELDDIFALLS	HLA-DRB3*01:01	0.015	161	175	306	EPITOPE	1	7	1	yes	APA76371.1
ATRRAELDDIFALLS	HLA-DRB3*01:01	0.015	161	175	306	EPITOPE	1	7	1	yes	APT10291.1
ATRRAELDDIFALLS	HLA-DRB3*01:01	0.015	161	175	306	EPITOPE	1	7	1	yes	ATO62795.1
ATRRAELDDIFALLS	HLA-DRB3*01:01	0.015	161	175	306	EPITOPE	1	7	1	yes	ATO67312.1
ATRRAELDDIFALLS	HLA-DRB3*01:01	0.015	161	175	306	EPITOPE	1	7	1	yes	ATO72529.1
ATRRAELDDIFALLS	HLA-DRB3*01:01	0.015	161	175	306	EPITOPE	1	7	1	yes	AXO23024.1
ATRRAELDDIFALLS	HLA-DRB3*01:01	0.015	161	175	306	EPITOPE	1	7	1	yes	BAN31209.1
NPATRRAELDDIFAL	HLA-DRB3*01:01	0.02	159	173	306	EPITOPE	1	7	1	yes	APA76371.1
NPATRRAELDDIFAL	HLA-DRB3*01:01	0.02	159	173	306	EPITOPE	1	7	1	yes	APT10291.1
NPATRRAELDDIFAL	HLA-DRB3*01:01	0.02	159	173	306	EPITOPE	1	7	1	yes	ATO62795.1
NPATRRAELDDIFAL	HLA-DRB3*01:01	0.02	159	173	306	EPITOPE	1	7	1	yes	ATO67312.1
NPATRRAELDDIFAL	HLA-DRB3*01:01	0.02	159	173	306	EPITOPE	1	7	1	yes	ATO72529.1
NPATRRAELDDIFAL	HLA-DRB3*01:01	0.02	159	173	306	EPITOPE	1	7	1	yes	AXO23024.1
NPATRRAELDDIFAL	HLA-DRB3*01:01	0.02	159	173	306	EPITOPE	1	7	1	yes	BAN31209.1
PATRRAELDDIFALL	HLA-DRB3*01:01	0.015	160	174	306	EPITOPE	1	7	1	yes	APA76371.1
PATRRAELDDIFALL	HLA-DRB3*01:01	0.015	160	174	306	EPITOPE	1	7	1	yes	APT10291.1
PATRRAELDDIFALL	HLA-DRB3*01:01	0.015	160	174	306	EPITOPE	1	7	1	yes	ATO62795.1
PATRRAELDDIFALL	HLA-DRB3*01:01	0.015	160	174	306	EPITOPE	1	7	1	yes	ATO67312.1
PATRRAELDDIFALL	HLA-DRB3*01:01	0.015	160	174	306	EPITOPE	1	7	1	yes	ATO72529.1
PATRRAELDDIFALL	HLA-DRB3*01:01	0.015	160	174	306	EPITOPE	1	7	1	yes	AXO23024.1
PATRRAELDDIFALL	HLA-DRB3*01:01	0.015	160	174	306	EPITOPE	1	7	1	yes	BAN31209.1
AFGYLLASVASLVVM	HLA-DRB1*07:01	0.02	141	155	308	EPITOPE	1	7	1	yes	APA75960.1
AFGYLLASVASLVVM	HLA-DRB1*07:01	0.02	141	155	308	EPITOPE	1	7	1	yes	APT10702.1
AFGYLLASVASLVVM	HLA-DRB1*07:01	0.02	141	155	308	EPITOPE	1	7	1	yes	ATO63153.1
AFGYLLASVASLVVM	HLA-DRB1*07:01	0.02	141	155	308	EPITOPE	1	7	1	yes	ATO67661.1
AFGYLLASVASLVVM	HLA-DRB1*07:01	0.02	141	155	308	EPITOPE	1	7	1	yes	ATO74302.1
AFGYLLASVASLVVM	HLA-DRB1*07:01	0.02	141	155	308	EPITOPE	1	7	1	yes	AXO23409.1
AFGYLLASVASLVVM	HLA-DRB1*07:01	0.02	124	138	308	EPITOPE	1	7	1	yes	BAN31560.1
ASLVVMDWLELSWRW	HLA-DRB1*03:01	0.015	150	164	308	EPITOPE	0.666667	7	1	yes	APA75960.1
ASLVVMDWLELSWRW	HLA-DRB1*03:01	0.015	150	164	308	EPITOPE	0.666667	7	1	yes	APT10702.1
ASLVVMDWLELSWRW	HLA-DRB1*03:01	0.015	150	164	308	EPITOPE	0.666667	7	1	yes	ATO63153.1
ASLVVMDWLELSWRW	HLA-DRB1*03:01	0.015	150	164	308	EPITOPE	0.666667	7	1	yes	ATO67661.1
ASLVVMDWLELSWRW	HLA-DRB1*03:01	0.015	150	164	308	EPITOPE	0.666667	7	1	yes	ATO74302.1
ASLVVMDWLELSWRW	HLA-DRB1*03:01	0.015	150	164	308	EPITOPE	0.666667	7	1	yes	AXO23409.1
ASLVVMDWLELSWRW	HLA-DRB1*03:01	0.015	133	147	308	EPITOPE	0.666667	7	1	yes	BAN31560.1
ASVASLVVMDWLELS	HLA-DRB1*03:01	0.015	147	161	308	EPITOPE	0.866667	7	1	yes	APA75960.1
ASVASLVVMDWLELS	HLA-DRB1*03:01	0.015	147	161	308	EPITOPE	0.866667	7	1	yes	APT10702.1
ASVASLVVMDWLELS	HLA-DRB1*03:01	0.015	147	161	308	EPITOPE	0.866667	7	1	yes	ATO63153.1
ASVASLVVMDWLELS	HLA-DRB1*03:01	0.015	147	161	308	EPITOPE	0.866667	7	1	yes	ATO67661.1
ASVASLVVMDWLELS	HLA-DRB1*03:01	0.015	147	161	308	EPITOPE	0.866667	7	1	yes	ATO74302.1
ASVASLVVMDWLELS	HLA-DRB1*03:01	0.015	147	161	308	EPITOPE	0.866667	7	1	yes	AXO23409.1
ASVASLVVMDWLELS	HLA-DRB1*03:01	0.015	130	144	308	EPITOPE	0.866667	7	1	yes	BAN31560.1
FGYLLASVASLVVMD	HLA-DRB1*07:01	0.02	142	156	308	EPITOPE	1	7	1	yes	APA75960.1
FGYLLASVASLVVMD	HLA-DRB1*07:01	0.02	142	156	308	EPITOPE	1	7	1	yes	APT10702.1
FGYLLASVASLVVMD	HLA-DRB1*07:01	0.02	142	156	308	EPITOPE	1	7	1	yes	ATO63153.1
FGYLLASVASLVVMD	HLA-DRB1*07:01	0.02	142	156	308	EPITOPE	1	7	1	yes	ATO67661.1
FGYLLASVASLVVMD	HLA-DRB1*07:01	0.02	142	156	308	EPITOPE	1	7	1	yes	ATO74302.1
FGYLLASVASLVVMD	HLA-DRB1*07:01	0.02	142	156	308	EPITOPE	1	7	1	yes	AXO23409.1
FGYLLASVASLVVMD	HLA-DRB1*07:01	0.02	125	139	308	EPITOPE	1	7	1	yes	BAN31560.1
FTVLVILRLLYGIGM	HLA-DPA1*03:01/DPB1*04:02	0.02	95	109	308	EPITOPE	0.533333	7	1	yes	APA75960.1
FTVLVILRLLYGIGM	HLA-DPA1*03:01/DPB1*04:02	0.02	95	109	308	EPITOPE	0.533333	7	1	yes	APT10702.1
FTVLVILRLLYGIGM	HLA-DPA1*03:01/DPB1*04:02	0.02	95	109	308	EPITOPE	0.533333	7	1	yes	ATO63153.1
FTVLVILRLLYGIGM	HLA-DPA1*03:01/DPB1*04:02	0.02	95	109	308	EPITOPE	0.533333	7	1	yes	ATO67661.1
FTVLVILRLLYGIGM	HLA-DPA1*03:01/DPB1*04:02	0.02	95	109	308	EPITOPE	0.533333	7	1	yes	ATO74302.1
FTVLVILRLLYGIGM	HLA-DPA1*03:01/DPB1*04:02	0.02	95	109	308	EPITOPE	0.533333	7	1	yes	AXO23409.1
FTVLVILRLLYGIGM	HLA-DPA1*03:01/DPB1*04:02	0.02	78	92	308	EPITOPE	0.533333	7	1	yes	BAN31560.1
GYLLASVASLVVMDW	HLA-DRB1*07:01	0.02	143	157	308	EPITOPE	1	7	1	yes	APA75960.1
GYLLASVASLVVMDW	HLA-DRB1*07:01	0.02	143	157	308	EPITOPE	1	7	1	yes	APT10702.1
GYLLASVASLVVMDW	HLA-DRB1*07:01	0.02	143	157	308	EPITOPE	1	7	1	yes	ATO63153.1
GYLLASVASLVVMDW	HLA-DRB1*07:01	0.02	143	157	308	EPITOPE	1	7	1	yes	ATO67661.1
GYLLASVASLVVMDW	HLA-DRB1*07:01	0.02	143	157	308	EPITOPE	1	7	1	yes	ATO74302.1
GYLLASVASLVVMDW	HLA-DRB1*07:01	0.02	143	157	308	EPITOPE	1	7	1	yes	AXO23409.1
GYLLASVASLVVMDW	HLA-DRB1*07:01	0.02	126	140	308	EPITOPE	1	7	1	yes	BAN31560.1
LVVMDWLELSWRWLF	HLA-DRB1*03:01	0.02	152	166	308	EPITOPE	0.533333	7	1	yes	APA75960.1
LVVMDWLELSWRWLF	HLA-DRB1*03:01	0.02	152	166	308	EPITOPE	0.533333	7	1	yes	APT10702.1
LVVMDWLELSWRWLF	HLA-DRB1*03:01	0.02	152	166	308	EPITOPE	0.533333	7	1	yes	ATO63153.1
LVVMDWLELSWRWLF	HLA-DRB1*03:01	0.02	152	166	308	EPITOPE	0.533333	7	1	yes	ATO67661.1
LVVMDWLELSWRWLF	HLA-DRB1*03:01	0.02	152	166	308	EPITOPE	0.533333	7	1	yes	ATO74302.1
LVVMDWLELSWRWLF	HLA-DRB1*03:01	0.02	152	166	308	EPITOPE	0.533333	7	1	yes	AXO23409.1
LVVMDWLELSWRWLF	HLA-DRB1*03:01	0.02	135	149	308	EPITOPE	0.533333	7	1	yes	BAN31560.1
SLVVMDWLELSWRWL	HLA-DRB1*03:01	0.015	151	165	308	EPITOPE	0.6	7	1	yes	APA75960.1
SLVVMDWLELSWRWL	HLA-DRB1*03:01	0.015	151	165	308	EPITOPE	0.6	7	1	yes	APT10702.1
SLVVMDWLELSWRWL	HLA-DRB1*03:01	0.015	151	165	308	EPITOPE	0.6	7	1	yes	ATO63153.1
SLVVMDWLELSWRWL	HLA-DRB1*03:01	0.015	151	165	308	EPITOPE	0.6	7	1	yes	ATO67661.1
SLVVMDWLELSWRWL	HLA-DRB1*03:01	0.015	151	165	308	EPITOPE	0.6	7	1	yes	ATO74302.1
SLVVMDWLELSWRWL	HLA-DRB1*03:01	0.015	151	165	308	EPITOPE	0.6	7	1	yes	AXO23409.1
SLVVMDWLELSWRWL	HLA-DRB1*03:01	0.015	134	148	308	EPITOPE	0.6	7	1	yes	BAN31560.1
SVASLVVMDWLELSW	HLA-DRB1*03:01	0.015	148	162	308	EPITOPE	0.8	7	1	yes	APA75960.1
SVASLVVMDWLELSW	HLA-DRB1*03:01	0.015	148	162	308	EPITOPE	0.8	7	1	yes	APT10702.1
SVASLVVMDWLELSW	HLA-DRB1*03:01	0.015	148	162	308	EPITOPE	0.8	7	1	yes	ATO63153.1
SVASLVVMDWLELSW	HLA-DRB1*03:01	0.015	148	162	308	EPITOPE	0.8	7	1	yes	ATO67661.1
SVASLVVMDWLELSW	HLA-DRB1*03:01	0.015	148	162	308	EPITOPE	0.8	7	1	yes	ATO74302.1
SVASLVVMDWLELSW	HLA-DRB1*03:01	0.015	148	162	308	EPITOPE	0.8	7	1	yes	AXO23409.1
SVASLVVMDWLELSW	HLA-DRB1*03:01	0.015	131	145	308	EPITOPE	0.8	7	1	yes	BAN31560.1
VASLVVMDWLELSWR	HLA-DRB1*03:01	0.015	149	163	308	EPITOPE	0.733333	7	1	yes	APA75960.1
VASLVVMDWLELSWR	HLA-DRB1*03:01	0.015	149	163	308	EPITOPE	0.733333	7	1	yes	APT10702.1
VASLVVMDWLELSWR	HLA-DRB1*03:01	0.015	149	163	308	EPITOPE	0.733333	7	1	yes	ATO63153.1
VASLVVMDWLELSWR	HLA-DRB1*03:01	0.015	149	163	308	EPITOPE	0.733333	7	1	yes	ATO67661.1
VASLVVMDWLELSWR	HLA-DRB1*03:01	0.015	149	163	308	EPITOPE	0.733333	7	1	yes	ATO74302.1
VASLVVMDWLELSWR	HLA-DRB1*03:01	0.015	149	163	308	EPITOPE	0.733333	7	1	yes	AXO23409.1
VASLVVMDWLELSWR	HLA-DRB1*03:01	0.015	132	146	308	EPITOPE	0.733333	7	1	yes	BAN31560.1
YAFGYLLASVASLVV	HLA-DRB1*07:01	0.02	140	154	308	EPITOPE	1	7	1	yes	APA75960.1
YAFGYLLASVASLVV	HLA-DRB1*07:01	0.02	140	154	308	EPITOPE	1	7	1	yes	APT10702.1
YAFGYLLASVASLVV	HLA-DRB1*07:01	0.02	140	154	308	EPITOPE	1	7	1	yes	ATO63153.1
YAFGYLLASVASLVV	HLA-DRB1*07:01	0.02	140	154	308	EPITOPE	1	7	1	yes	ATO67661.1
YAFGYLLASVASLVV	HLA-DRB1*07:01	0.02	140	154	308	EPITOPE	1	7	1	yes	ATO74302.1
YAFGYLLASVASLVV	HLA-DRB1*07:01	0.02	140	154	308	EPITOPE	1	7	1	yes	AXO23409.1
YAFGYLLASVASLVV	HLA-DRB1*07:01	0.02	123	137	308	EPITOPE	1	7	1	yes	BAN31560.1
LHATPEKLFTPILLL	HLA-DPA1*03:01/DPB1*04:02	0.02	246	260	321	EPITOPE	0.533333	7	1	yes	APA74247.2
LHATPEKLFTPILLL	HLA-DPA1*03:01/DPB1*04:02	0.02	210	224	321	EPITOPE	0.533333	7	1	yes	APT09282.1
LHATPEKLFTPILLL	HLA-DPA1*03:01/DPB1*04:02	0.02	246	260	321	EPITOPE	0.533333	7	1	yes	ATO61238.1
LHATPEKLFTPILLL	HLA-DPA1*03:01/DPB1*04:02	0.02	210	224	321	EPITOPE	0.533333	7	1	yes	ATO65796.1
LHATPEKLFTPILLL	HLA-DPA1*03:01/DPB1*04:02	0.02	246	260	321	EPITOPE	0.533333	7	1	yes	ATO70374.1
LHATPEKLFTPILLL	HLA-DPA1*03:01/DPB1*04:02	0.02	246	260	321	EPITOPE	0.533333	7	1	yes	AXO25038.1
LHATPEKLFTPILLL	HLA-DPA1*03:01/DPB1*04:02	0.02	227	241	321	EPITOPE	0.533333	7	1	yes	BAN29518.1
FRLFWLLYLGMTFGW	HLA-DPA1*03:01/DPB1*04:02	0.01	36	50	327	EPITOPE	0.666667	7	1	yes	APA75933.1
FRLFWLLYLGMTFGW	HLA-DPA1*03:01/DPB1*04:02	0.01	36	50	327	EPITOPE	0.666667	7	1	yes	APT10735.1
FRLFWLLYLGMTFGW	HLA-DPA1*03:01/DPB1*04:02	0.01	36	50	327	EPITOPE	0.666667	7	1	yes	ATO63179.1
FRLFWLLYLGMTFGW	HLA-DPA1*03:01/DPB1*04:02	0.01	36	50	327	EPITOPE	0.666667	7	1	yes	ATO67689.1
FRLFWLLYLGMTFGW	HLA-DPA1*03:01/DPB1*04:02	0.01	36	50	327	EPITOPE	0.666667	7	1	yes	ATO72147.1
FRLFWLLYLGMTFGW	HLA-DPA1*03:01/DPB1*04:02	0.01	36	50	327	EPITOPE	0.666667	7	1	yes	AXO23431.1
FRLFWLLYLGMTFGW	HLA-DPA1*03:01/DPB1*04:02	0.01	36	50	327	EPITOPE	0.666667	7	1	yes	BAN31591.1
GMTFGWLFGAMVFQV	HLA-DRB1*09:01	0.01	45	59	327	EPITOPE	0.666667	7	1	yes	APA75933.1
GMTFGWLFGAMVFQV	HLA-DRB1*09:01	0.01	45	59	327	EPITOPE	0.666667	7	1	yes	APT10735.1
GMTFGWLFGAMVFQV	HLA-DRB1*09:01	0.01	45	59	327	EPITOPE	0.666667	7	1	yes	ATO63179.1
GMTFGWLFGAMVFQV	HLA-DRB1*09:01	0.01	45	59	327	EPITOPE	0.666667	7	1	yes	ATO67689.1
GMTFGWLFGAMVFQV	HLA-DRB1*09:01	0.01	45	59	327	EPITOPE	0.666667	7	1	yes	ATO72147.1
GMTFGWLFGAMVFQV	HLA-DRB1*09:01	0.01	45	59	327	EPITOPE	0.666667	7	1	yes	AXO23431.1
GMTFGWLFGAMVFQV	HLA-DRB1*09:01	0.01	45	59	327	EPITOPE	0.666667	7	1	yes	BAN31591.1
MTFGWLFGAMVFQVV	HLA-DRB1*09:01	0.01	46	60	327	EPITOPE	0.6	7	1	yes	APA75933.1
MTFGWLFGAMVFQVV	HLA-DRB1*09:01	0.01	46	60	327	EPITOPE	0.6	7	1	yes	APT10735.1
MTFGWLFGAMVFQVV	HLA-DRB1*09:01	0.01	46	60	327	EPITOPE	0.6	7	1	yes	ATO63179.1
MTFGWLFGAMVFQVV	HLA-DRB1*09:01	0.01	46	60	327	EPITOPE	0.6	7	1	yes	ATO67689.1
MTFGWLFGAMVFQVV	HLA-DRB1*09:01	0.01	46	60	327	EPITOPE	0.6	7	1	yes	ATO72147.1
MTFGWLFGAMVFQVV	HLA-DRB1*09:01	0.01	46	60	327	EPITOPE	0.6	7	1	yes	AXO23431.1
MTFGWLFGAMVFQVV	HLA-DRB1*09:01	0.01	46	60	327	EPITOPE	0.6	7	1	yes	BAN31591.1
SVFRLFWLLYLGMTF	HLA-DPA1*01/DPB1*04:01	0.015	34	48	327	EPITOPE	0.533333	7	4	yes	APA75933.1
SVFRLFWLLYLGMTF	HLA-DPA1*01/DPB1*04:01	0.015	34	48	327	EPITOPE	0.533333	7	4	yes	APT10735.1
SVFRLFWLLYLGMTF	HLA-DPA1*01/DPB1*04:01	0.015	34	48	327	EPITOPE	0.533333	7	4	yes	ATO63179.1
SVFRLFWLLYLGMTF	HLA-DPA1*01/DPB1*04:01	0.015	34	48	327	EPITOPE	0.533333	7	4	yes	ATO67689.1
SVFRLFWLLYLGMTF	HLA-DPA1*01/DPB1*04:01	0.015	34	48	327	EPITOPE	0.533333	7	4	yes	ATO72147.1
SVFRLFWLLYLGMTF	HLA-DPA1*01/DPB1*04:01	0.015	34	48	327	EPITOPE	0.533333	7	4	yes	AXO23431.1
SVFRLFWLLYLGMTF	HLA-DPA1*01/DPB1*04:01	0.015	34	48	327	EPITOPE	0.533333	7	4	yes	BAN31591.1
SVFRLFWLLYLGMTF	HLA-DPA1*01:03/DPB1*02:01	0.01	34	48	327	EPITOPE	0.533333	7	4	yes	APA75933.1
SVFRLFWLLYLGMTF	HLA-DPA1*01:03/DPB1*02:01	0.01	34	48	327	EPITOPE	0.533333	7	4	yes	APT10735.1
SVFRLFWLLYLGMTF	HLA-DPA1*01:03/DPB1*02:01	0.01	34	48	327	EPITOPE	0.533333	7	4	yes	ATO63179.1
SVFRLFWLLYLGMTF	HLA-DPA1*01:03/DPB1*02:01	0.01	34	48	327	EPITOPE	0.533333	7	4	yes	ATO67689.1
SVFRLFWLLYLGMTF	HLA-DPA1*01:03/DPB1*02:01	0.01	34	48	327	EPITOPE	0.533333	7	4	yes	ATO72147.1
SVFRLFWLLYLGMTF	HLA-DPA1*01:03/DPB1*02:01	0.01	34	48	327	EPITOPE	0.533333	7	4	yes	AXO23431.1
SVFRLFWLLYLGMTF	HLA-DPA1*01:03/DPB1*02:01	0.01	34	48	327	EPITOPE	0.533333	7	4	yes	BAN31591.1
SVFRLFWLLYLGMTF	HLA-DPA1*03:01/DPB1*04:02	0.01	34	48	327	EPITOPE	0.533333	7	4	yes	APA75933.1
SVFRLFWLLYLGMTF	HLA-DPA1*03:01/DPB1*04:02	0.01	34	48	327	EPITOPE	0.533333	7	4	yes	APT10735.1
SVFRLFWLLYLGMTF	HLA-DPA1*03:01/DPB1*04:02	0.01	34	48	327	EPITOPE	0.533333	7	4	yes	ATO63179.1
SVFRLFWLLYLGMTF	HLA-DPA1*03:01/DPB1*04:02	0.01	34	48	327	EPITOPE	0.533333	7	4	yes	ATO67689.1
SVFRLFWLLYLGMTF	HLA-DPA1*03:01/DPB1*04:02	0.01	34	48	327	EPITOPE	0.533333	7	4	yes	ATO72147.1
SVFRLFWLLYLGMTF	HLA-DPA1*03:01/DPB1*04:02	0.01	34	48	327	EPITOPE	0.533333	7	4	yes	AXO23431.1
SVFRLFWLLYLGMTF	HLA-DPA1*03:01/DPB1*04:02	0.01	34	48	327	EPITOPE	0.533333	7	4	yes	BAN31591.1
SVFRLFWLLYLGMTF	HLA-DQA1*01:01/DQB1*05:01	0.01	34	48	327	EPITOPE	0.533333	7	4	yes	APA75933.1
SVFRLFWLLYLGMTF	HLA-DQA1*01:01/DQB1*05:01	0.01	34	48	327	EPITOPE	0.533333	7	4	yes	APT10735.1
SVFRLFWLLYLGMTF	HLA-DQA1*01:01/DQB1*05:01	0.01	34	48	327	EPITOPE	0.533333	7	4	yes	ATO63179.1
SVFRLFWLLYLGMTF	HLA-DQA1*01:01/DQB1*05:01	0.01	34	48	327	EPITOPE	0.533333	7	4	yes	ATO67689.1
SVFRLFWLLYLGMTF	HLA-DQA1*01:01/DQB1*05:01	0.01	34	48	327	EPITOPE	0.533333	7	4	yes	ATO72147.1
SVFRLFWLLYLGMTF	HLA-DQA1*01:01/DQB1*05:01	0.01	34	48	327	EPITOPE	0.533333	7	4	yes	AXO23431.1
SVFRLFWLLYLGMTF	HLA-DQA1*01:01/DQB1*05:01	0.01	34	48	327	EPITOPE	0.533333	7	4	yes	BAN31591.1
VFRLFWLLYLGMTFG	HLA-DPA1*03:01/DPB1*04:02	0.01	35	49	327	EPITOPE	0.6	7	2	yes	APA75933.1
VFRLFWLLYLGMTFG	HLA-DPA1*03:01/DPB1*04:02	0.01	35	49	327	EPITOPE	0.6	7	2	yes	APT10735.1
VFRLFWLLYLGMTFG	HLA-DPA1*03:01/DPB1*04:02	0.01	35	49	327	EPITOPE	0.6	7	2	yes	ATO63179.1
VFRLFWLLYLGMTFG	HLA-DPA1*03:01/DPB1*04:02	0.01	35	49	327	EPITOPE	0.6	7	2	yes	ATO67689.1
VFRLFWLLYLGMTFG	HLA-DPA1*03:01/DPB1*04:02	0.01	35	49	327	EPITOPE	0.6	7	2	yes	ATO72147.1
VFRLFWLLYLGMTFG	HLA-DPA1*03:01/DPB1*04:02	0.01	35	49	327	EPITOPE	0.6	7	2	yes	AXO23431.1
VFRLFWLLYLGMTFG	HLA-DPA1*03:01/DPB1*04:02	0.01	35	49	327	EPITOPE	0.6	7	2	yes	BAN31591.1
VFRLFWLLYLGMTFG	HLA-DQA1*01:01/DQB1*05:01	0.02	35	49	327	EPITOPE	0.6	7	2	yes	APA75933.1
VFRLFWLLYLGMTFG	HLA-DQA1*01:01/DQB1*05:01	0.02	35	49	327	EPITOPE	0.6	7	2	yes	APT10735.1
VFRLFWLLYLGMTFG	HLA-DQA1*01:01/DQB1*05:01	0.02	35	49	327	EPITOPE	0.6	7	2	yes	ATO63179.1
VFRLFWLLYLGMTFG	HLA-DQA1*01:01/DQB1*05:01	0.02	35	49	327	EPITOPE	0.6	7	2	yes	ATO67689.1
VFRLFWLLYLGMTFG	HLA-DQA1*01:01/DQB1*05:01	0.02	35	49	327	EPITOPE	0.6	7	2	yes	ATO72147.1
VFRLFWLLYLGMTFG	HLA-DQA1*01:01/DQB1*05:01	0.02	35	49	327	EPITOPE	0.6	7	2	yes	AXO23431.1
VFRLFWLLYLGMTFG	HLA-DQA1*01:01/DQB1*05:01	0.02	35	49	327	EPITOPE	0.6	7	2	yes	BAN31591.1
APEPAFKAAIARASE	HLA-DRB1*09:01	0.01	646	660	331	EPITOPE	1	7	1	yes	APA74268.1
APEPAFKAAIARASE	HLA-DRB1*09:01	0.01	646	660	331	EPITOPE	1	7	1	yes	APT09302.1
APEPAFKAAIARASE	HLA-DRB1*09:01	0.01	646	660	331	EPITOPE	1	7	1	yes	ATO61259.1
APEPAFKAAIARASE	HLA-DRB1*09:01	0.01	646	660	331	EPITOPE	1	7	1	yes	ATO65816.1
APEPAFKAAIARASE	HLA-DRB1*09:01	0.01	646	660	331	EPITOPE	1	7	1	yes	ATO70393.1
APEPAFKAAIARASE	HLA-DRB1*09:01	0.01	646	660	331	EPITOPE	1	7	1	yes	AXO25018.1
APEPAFKAAIARASE	HLA-DRB1*09:01	0.01	646	660	331	EPITOPE	1	7	1	yes	BAN29539.1
CIIFVDEIDAVGRQR	HLA-DRB3*01:01	0.01	257	271	331	EPITOPE	1	7	1	yes	APA74268.1
CIIFVDEIDAVGRQR	HLA-DRB3*01:01	0.01	257	271	331	EPITOPE	1	7	1	yes	APT09302.1
CIIFVDEIDAVGRQR	HLA-DRB3*01:01	0.01	257	271	331	EPITOPE	1	7	1	yes	ATO61259.1
CIIFVDEIDAVGRQR	HLA-DRB3*01:01	0.01	257	271	331	EPITOPE	1	7	1	yes	ATO65816.1
CIIFVDEIDAVGRQR	HLA-DRB3*01:01	0.01	257	271	331	EPITOPE	1	7	1	yes	ATO70393.1
CIIFVDEIDAVGRQR	HLA-DRB3*01:01	0.01	257	271	331	EPITOPE	1	7	1	yes	AXO25018.1
CIIFVDEIDAVGRQR	HLA-DRB3*01:01	0.01	257	271	331	EPITOPE	1	7	1	yes	BAN29539.1
EPAFKAAIARASEAA	HLA-DRB1*09:01	0.01	648	662	331	EPITOPE	1	7	1	yes	APA74268.1
EPAFKAAIARASEAA	HLA-DRB1*09:01	0.01	648	662	331	EPITOPE	1	7	1	yes	APT09302.1
EPAFKAAIARASEAA	HLA-DRB1*09:01	0.01	648	662	331	EPITOPE	1	7	1	yes	ATO61259.1
EPAFKAAIARASEAA	HLA-DRB1*09:01	0.01	648	662	331	EPITOPE	1	7	1	yes	ATO65816.1
EPAFKAAIARASEAA	HLA-DRB1*09:01	0.01	648	662	331	EPITOPE	1	7	1	yes	ATO70393.1
EPAFKAAIARASEAA	HLA-DRB1*09:01	0.01	648	662	331	EPITOPE	1	7	1	yes	AXO25018.1
EPAFKAAIARASEAA	HLA-DRB1*09:01	0.01	648	662	331	EPITOPE	1	7	1	yes	BAN29539.1
GLFVMFSRMQGGARM	HLA-DRB1*11:01	0.02	127	141	331	EPITOPE	0.533333	7	1	yes	APA74268.1
GLFVMFSRMQGGARM	HLA-DRB1*11:01	0.02	127	141	331	EPITOPE	0.533333	7	1	yes	APT09302.1
GLFVMFSRMQGGARM	HLA-DRB1*11:01	0.02	127	141	331	EPITOPE	0.533333	7	1	yes	ATO61259.1
GLFVMFSRMQGGARM	HLA-DRB1*11:01	0.02	127	141	331	EPITOPE	0.533333	7	1	yes	ATO65816.1
GLFVMFSRMQGGARM	HLA-DRB1*11:01	0.02	127	141	331	EPITOPE	0.533333	7	1	yes	ATO70393.1
GLFVMFSRMQGGARM	HLA-DRB1*11:01	0.02	127	141	331	EPITOPE	0.533333	7	1	yes	AXO25018.1
GLFVMFSRMQGGARM	HLA-DRB1*11:01	0.02	127	141	331	EPITOPE	0.533333	7	1	yes	BAN29539.1
GRTMGTQADYSHEVA	HLA-DRB3*01:01	0.02	537	551	331	EPITOPE	1	7	1	yes	APA74268.1
GRTMGTQADYSHEVA	HLA-DRB3*01:01	0.02	537	551	331	EPITOPE	1	7	1	yes	APT09302.1
GRTMGTQADYSHEVA	HLA-DRB3*01:01	0.02	537	551	331	EPITOPE	1	7	1	yes	ATO61259.1
GRTMGTQADYSHEVA	HLA-DRB3*01:01	0.02	537	551	331	EPITOPE	1	7	1	yes	ATO65816.1
GRTMGTQADYSHEVA	HLA-DRB3*01:01	0.02	537	551	331	EPITOPE	1	7	1	yes	ATO70393.1
GRTMGTQADYSHEVA	HLA-DRB3*01:01	0.02	537	551	331	EPITOPE	1	7	1	yes	AXO25018.1
GRTMGTQADYSHEVA	HLA-DRB3*01:01	0.02	537	551	331	EPITOPE	1	7	1	yes	BAN29539.1
KRPRLTMFDDFGGRI	HLA-DRB3*01:01	0.015	607	621	331	EPITOPE	1	7	1	yes	APA74268.1
KRPRLTMFDDFGGRI	HLA-DRB3*01:01	0.015	607	621	331	EPITOPE	1	7	1	yes	APT09302.1
KRPRLTMFDDFGGRI	HLA-DRB3*01:01	0.015	607	621	331	EPITOPE	1	7	1	yes	ATO61259.1
KRPRLTMFDDFGGRI	HLA-DRB3*01:01	0.015	607	621	331	EPITOPE	1	7	1	yes	ATO65816.1
KRPRLTMFDDFGGRI	HLA-DRB3*01:01	0.015	607	621	331	EPITOPE	1	7	1	yes	ATO70393.1
KRPRLTMFDDFGGRI	HLA-DRB3*01:01	0.015	607	621	331	EPITOPE	1	7	1	yes	AXO25018.1
KRPRLTMFDDFGGRI	HLA-DRB3*01:01	0.015	607	621	331	EPITOPE	1	7	1	yes	BAN29539.1
LGRTMGTQADYSHEV	HLA-DRB3*01:01	0.02	536	550	331	EPITOPE	1	7	1	yes	APA74268.1
LGRTMGTQADYSHEV	HLA-DRB3*01:01	0.02	536	550	331	EPITOPE	1	7	1	yes	APT09302.1
LGRTMGTQADYSHEV	HLA-DRB3*01:01	0.02	536	550	331	EPITOPE	1	7	1	yes	ATO61259.1
LGRTMGTQADYSHEV	HLA-DRB3*01:01	0.02	536	550	331	EPITOPE	1	7	1	yes	ATO65816.1
LGRTMGTQADYSHEV	HLA-DRB3*01:01	0.02	536	550	331	EPITOPE	1	7	1	yes	ATO70393.1
LGRTMGTQADYSHEV	HLA-DRB3*01:01	0.02	536	550	331	EPITOPE	1	7	1	yes	AXO25018.1
LGRTMGTQADYSHEV	HLA-DRB3*01:01	0.02	536	550	331	EPITOPE	1	7	1	yes	BAN29539.1
LTMFDDFGGRIPSDK	HLA-DRB3*01:01	0.015	611	625	331	EPITOPE	1	7	1	yes	APA74268.1
LTMFDDFGGRIPSDK	HLA-DRB3*01:01	0.015	611	625	331	EPITOPE	1	7	1	yes	APT09302.1
LTMFDDFGGRIPSDK	HLA-DRB3*01:01	0.015	611	625	331	EPITOPE	1	7	1	yes	ATO61259.1
LTMFDDFGGRIPSDK	HLA-DRB3*01:01	0.015	611	625	331	EPITOPE	1	7	1	yes	ATO65816.1
LTMFDDFGGRIPSDK	HLA-DRB3*01:01	0.015	611	625	331	EPITOPE	1	7	1	yes	ATO70393.1
LTMFDDFGGRIPSDK	HLA-DRB3*01:01	0.015	611	625	331	EPITOPE	1	7	1	yes	AXO25018.1
LTMFDDFGGRIPSDK	HLA-DRB3*01:01	0.015	611	625	331	EPITOPE	1	7	1	yes	BAN29539.1
NNPCIIFVDEIDAVG	HLA-DRB3*01:01	0.01	254	268	331	EPITOPE	1	7	1	yes	APA74268.1
NNPCIIFVDEIDAVG	HLA-DRB3*01:01	0.01	254	268	331	EPITOPE	1	7	1	yes	APT09302.1
NNPCIIFVDEIDAVG	HLA-DRB3*01:01	0.01	254	268	331	EPITOPE	1	7	1	yes	ATO61259.1
NNPCIIFVDEIDAVG	HLA-DRB3*01:01	0.01	254	268	331	EPITOPE	1	7	1	yes	ATO65816.1
NNPCIIFVDEIDAVG	HLA-DRB3*01:01	0.01	254	268	331	EPITOPE	1	7	1	yes	ATO70393.1
NNPCIIFVDEIDAVG	HLA-DRB3*01:01	0.01	254	268	331	EPITOPE	1	7	1	yes	AXO25018.1
NNPCIIFVDEIDAVG	HLA-DRB3*01:01	0.01	254	268	331	EPITOPE	1	7	1	yes	BAN29539.1
NPCIIFVDEIDAVGR	HLA-DRB3*01:01	0.01	255	269	331	EPITOPE	1	7	1	yes	APA74268.1
NPCIIFVDEIDAVGR	HLA-DRB3*01:01	0.01	255	269	331	EPITOPE	1	7	1	yes	APT09302.1
NPCIIFVDEIDAVGR	HLA-DRB3*01:01	0.01	255	269	331	EPITOPE	1	7	1	yes	ATO61259.1
NPCIIFVDEIDAVGR	HLA-DRB3*01:01	0.01	255	269	331	EPITOPE	1	7	1	yes	ATO65816.1
NPCIIFVDEIDAVGR	HLA-DRB3*01:01	0.01	255	269	331	EPITOPE	1	7	1	yes	ATO70393.1
NPCIIFVDEIDAVGR	HLA-DRB3*01:01	0.01	255	269	331	EPITOPE	1	7	1	yes	AXO25018.1
NPCIIFVDEIDAVGR	HLA-DRB3*01:01	0.01	255	269	331	EPITOPE	1	7	1	yes	BAN29539.1
PAFKAAIARASEAAA	HLA-DRB1*09:01	0.01	649	663	331	EPITOPE	1	7	1	yes	APA74268.1
PAFKAAIARASEAAA	HLA-DRB1*09:01	0.01	649	663	331	EPITOPE	1	7	1	yes	APT09302.1
PAFKAAIARASEAAA	HLA-DRB1*09:01	0.01	649	663	331	EPITOPE	1	7	1	yes	ATO61259.1
PAFKAAIARASEAAA	HLA-DRB1*09:01	0.01	649	663	331	EPITOPE	1	7	1	yes	ATO65816.1
PAFKAAIARASEAAA	HLA-DRB1*09:01	0.01	649	663	331	EPITOPE	1	7	1	yes	ATO70393.1
PAFKAAIARASEAAA	HLA-DRB1*09:01	0.01	649	663	331	EPITOPE	1	7	1	yes	AXO25018.1
PAFKAAIARASEAAA	HLA-DRB1*09:01	0.01	649	663	331	EPITOPE	1	7	1	yes	BAN29539.1
PAPEPAFKAAIARAS	HLA-DRB1*09:01	0.01	645	659	331	EPITOPE	1	7	1	yes	APA74268.1
PAPEPAFKAAIARAS	HLA-DRB1*09:01	0.01	645	659	331	EPITOPE	1	7	1	yes	APT09302.1
PAPEPAFKAAIARAS	HLA-DRB1*09:01	0.01	645	659	331	EPITOPE	1	7	1	yes	ATO61259.1
PAPEPAFKAAIARAS	HLA-DRB1*09:01	0.01	645	659	331	EPITOPE	1	7	1	yes	ATO65816.1
PAPEPAFKAAIARAS	HLA-DRB1*09:01	0.01	645	659	331	EPITOPE	1	7	1	yes	ATO70393.1
PAPEPAFKAAIARAS	HLA-DRB1*09:01	0.01	645	659	331	EPITOPE	1	7	1	yes	AXO25018.1
PAPEPAFKAAIARAS	HLA-DRB1*09:01	0.01	645	659	331	EPITOPE	1	7	1	yes	BAN29539.1
PCIIFVDEIDAVGRQ	HLA-DRB3*01:01	0.01	256	270	331	EPITOPE	1	7	1	yes	APA74268.1
PCIIFVDEIDAVGRQ	HLA-DRB3*01:01	0.01	256	270	331	EPITOPE	1	7	1	yes	APT09302.1
PCIIFVDEIDAVGRQ	HLA-DRB3*01:01	0.01	256	270	331	EPITOPE	1	7	1	yes	ATO61259.1
PCIIFVDEIDAVGRQ	HLA-DRB3*01:01	0.01	256	270	331	EPITOPE	1	7	1	yes	ATO65816.1
PCIIFVDEIDAVGRQ	HLA-DRB3*01:01	0.01	256	270	331	EPITOPE	1	7	1	yes	ATO70393.1
PCIIFVDEIDAVGRQ	HLA-DRB3*01:01	0.01	256	270	331	EPITOPE	1	7	1	yes	AXO25018.1
PCIIFVDEIDAVGRQ	HLA-DRB3*01:01	0.01	256	270	331	EPITOPE	1	7	1	yes	BAN29539.1
PEPAFKAAIARASEA	HLA-DRB1*09:01	0.01	647	661	331	EPITOPE	1	7	1	yes	APA74268.1
PEPAFKAAIARASEA	HLA-DRB1*09:01	0.01	647	661	331	EPITOPE	1	7	1	yes	APT09302.1
PEPAFKAAIARASEA	HLA-DRB1*09:01	0.01	647	661	331	EPITOPE	1	7	1	yes	ATO61259.1
PEPAFKAAIARASEA	HLA-DRB1*09:01	0.01	647	661	331	EPITOPE	1	7	1	yes	ATO65816.1
PEPAFKAAIARASEA	HLA-DRB1*09:01	0.01	647	661	331	EPITOPE	1	7	1	yes	ATO70393.1
PEPAFKAAIARASEA	HLA-DRB1*09:01	0.01	647	661	331	EPITOPE	1	7	1	yes	AXO25018.1
PEPAFKAAIARASEA	HLA-DRB1*09:01	0.01	647	661	331	EPITOPE	1	7	1	yes	BAN29539.1
PRLTMFDDFGGRIPS	HLA-DRB3*01:01	0.015	609	623	331	EPITOPE	1	7	1	yes	APA74268.1
PRLTMFDDFGGRIPS	HLA-DRB3*01:01	0.015	609	623	331	EPITOPE	1	7	1	yes	APT09302.1
PRLTMFDDFGGRIPS	HLA-DRB3*01:01	0.015	609	623	331	EPITOPE	1	7	1	yes	ATO61259.1
PRLTMFDDFGGRIPS	HLA-DRB3*01:01	0.015	609	623	331	EPITOPE	1	7	1	yes	ATO65816.1
PRLTMFDDFGGRIPS	HLA-DRB3*01:01	0.015	609	623	331	EPITOPE	1	7	1	yes	ATO70393.1
PRLTMFDDFGGRIPS	HLA-DRB3*01:01	0.015	609	623	331	EPITOPE	1	7	1	yes	AXO25018.1
PRLTMFDDFGGRIPS	HLA-DRB3*01:01	0.015	609	623	331	EPITOPE	1	7	1	yes	BAN29539.1
QNNPCIIFVDEIDAV	HLA-DRB3*01:01	0.01	253	267	331	EPITOPE	1	7	1	yes	APA74268.1
QNNPCIIFVDEIDAV	HLA-DRB3*01:01	0.01	253	267	331	EPITOPE	1	7	1	yes	APT09302.1
QNNPCIIFVDEIDAV	HLA-DRB3*01:01	0.01	253	267	331	EPITOPE	1	7	1	yes	ATO61259.1
QNNPCIIFVDEIDAV	HLA-DRB3*01:01	0.01	253	267	331	EPITOPE	1	7	1	yes	ATO65816.1
QNNPCIIFVDEIDAV	HLA-DRB3*01:01	0.01	253	267	331	EPITOPE	1	7	1	yes	ATO70393.1
QNNPCIIFVDEIDAV	HLA-DRB3*01:01	0.01	253	267	331	EPITOPE	1	7	1	yes	AXO25018.1
QNNPCIIFVDEIDAV	HLA-DRB3*01:01	0.01	253	267	331	EPITOPE	1	7	1	yes	BAN29539.1
RLTMFDDFGGRIPSD	HLA-DRB3*01:01	0.015	610	624	331	EPITOPE	1	7	1	yes	APA74268.1
RLTMFDDFGGRIPSD	HLA-DRB3*01:01	0.015	610	624	331	EPITOPE	1	7	1	yes	APT09302.1
RLTMFDDFGGRIPSD	HLA-DRB3*01:01	0.015	610	624	331	EPITOPE	1	7	1	yes	ATO61259.1
RLTMFDDFGGRIPSD	HLA-DRB3*01:01	0.015	610	624	331	EPITOPE	1	7	1	yes	ATO65816.1
RLTMFDDFGGRIPSD	HLA-DRB3*01:01	0.015	610	624	331	EPITOPE	1	7	1	yes	ATO70393.1
RLTMFDDFGGRIPSD	HLA-DRB3*01:01	0.015	610	624	331	EPITOPE	1	7	1	yes	AXO25018.1
RLTMFDDFGGRIPSD	HLA-DRB3*01:01	0.015	610	624	331	EPITOPE	1	7	1	yes	BAN29539.1
RPRLTMFDDFGGRIP	HLA-DRB3*01:01	0.015	608	622	331	EPITOPE	1	7	1	yes	APA74268.1
RPRLTMFDDFGGRIP	HLA-DRB3*01:01	0.015	608	622	331	EPITOPE	1	7	1	yes	APT09302.1
RPRLTMFDDFGGRIP	HLA-DRB3*01:01	0.015	608	622	331	EPITOPE	1	7	1	yes	ATO61259.1
RPRLTMFDDFGGRIP	HLA-DRB3*01:01	0.015	608	622	331	EPITOPE	1	7	1	yes	ATO65816.1
RPRLTMFDDFGGRIP	HLA-DRB3*01:01	0.015	608	622	331	EPITOPE	1	7	1	yes	ATO70393.1
RPRLTMFDDFGGRIP	HLA-DRB3*01:01	0.015	608	622	331	EPITOPE	1	7	1	yes	AXO25018.1
RPRLTMFDDFGGRIP	HLA-DRB3*01:01	0.015	608	622	331	EPITOPE	1	7	1	yes	BAN29539.1
LAAIGYAVAAAAPPT	HLA-DQA1*04:01/DQB1*04:02	0.02	295	309	337	EPITOPE	1	1	1	yes	ATO60992.1
VLAAIGYAVAAAAPP	HLA-DQA1*04:01/DQB1*04:02	0.02	294	308	337	EPITOPE	1	1	1	yes	ATO60992.1
AVPAQISDAATAVGY	HLA-DRB3*01:01	0.015	105	119	347	EPITOPE	1	7	1	yes	APA74078.1
AVPAQISDAATAVGY	HLA-DRB3*01:01	0.015	105	119	347	EPITOPE	1	7	1	yes	APT09149.1
AVPAQISDAATAVGY	HLA-DRB3*01:01	0.015	105	119	347	EPITOPE	1	7	1	yes	ATO61103.1
AVPAQISDAATAVGY	HLA-DRB3*01:01	0.015	105	119	347	EPITOPE	1	7	1	yes	ATO65662.1
AVPAQISDAATAVGY	HLA-DRB3*01:01	0.015	105	119	347	EPITOPE	1	7	1	yes	ATO70236.1
AVPAQISDAATAVGY	HLA-DRB3*01:01	0.015	105	119	347	EPITOPE	1	7	1	yes	AXO25210.1
AVPAQISDAATAVGY	HLA-DRB3*01:01	0.015	105	119	347	EPITOPE	1	7	1	yes	BAN29358.1
DAVPAQISDAATAVG	HLA-DRB3*01:01	0.015	104	118	347	EPITOPE	1	7	1	yes	APA74078.1
DAVPAQISDAATAVG	HLA-DRB3*01:01	0.015	104	118	347	EPITOPE	1	7	1	yes	APT09149.1
DAVPAQISDAATAVG	HLA-DRB3*01:01	0.015	104	118	347	EPITOPE	1	7	1	yes	ATO61103.1
DAVPAQISDAATAVG	HLA-DRB3*01:01	0.015	104	118	347	EPITOPE	1	7	1	yes	ATO65662.1
DAVPAQISDAATAVG	HLA-DRB3*01:01	0.015	104	118	347	EPITOPE	1	7	1	yes	ATO70236.1
DAVPAQISDAATAVG	HLA-DRB3*01:01	0.015	104	118	347	EPITOPE	1	7	1	yes	AXO25210.1
DAVPAQISDAATAVG	HLA-DRB3*01:01	0.015	104	118	347	EPITOPE	1	7	1	yes	BAN29358.1
HYLFTHLDDAARLTI	HLA-DRB3*01:01	0.02	2	16	347	EPITOPE	1	1	1	yes	APT09149.1
HYLLTHLDDAARLTV	HLA-DRB3*01:01	0.02	2	16	347	EPITOPE	1	6	1	yes	APA74078.1
HYLLTHLDDAARLTV	HLA-DRB3*01:01	0.02	2	16	347	EPITOPE	1	6	1	yes	ATO61103.1
HYLLTHLDDAARLTV	HLA-DRB3*01:01	0.02	2	16	347	EPITOPE	1	6	1	yes	ATO65662.1
HYLLTHLDDAARLTV	HLA-DRB3*01:01	0.02	2	16	347	EPITOPE	1	6	1	yes	ATO70236.1
HYLLTHLDDAARLTV	HLA-DRB3*01:01	0.02	2	16	347	EPITOPE	1	6	1	yes	AXO25210.1
HYLLTHLDDAARLTV	HLA-DRB3*01:01	0.02	2	16	347	EPITOPE	1	6	1	yes	BAN29358.1
LDAVPAQISDAATAV	HLA-DRB3*01:01	0.015	103	117	347	EPITOPE	1	7	1	yes	APA74078.1
LDAVPAQISDAATAV	HLA-DRB3*01:01	0.015	103	117	347	EPITOPE	1	7	1	yes	APT09149.1
LDAVPAQISDAATAV	HLA-DRB3*01:01	0.015	103	117	347	EPITOPE	1	7	1	yes	ATO61103.1
[truncated: 3,170 more rows]
