# Supplementary material for: EpitoCore: Mining Conserved Epitope Vaccine Candidates in the Core Proteome of Multiple Bacteria Strains
Source: Front Immunol. 2020 May 5;11:816. doi: 10.3389/fimmu.2020.00816 (PMC7214623; doi:10.3389/fimmu.2020.00816)
Supplement: Supplementary Data Sheet 3 — List of peptide sequences predicted as epitopes by EpitoCore that match to known antigens reported by IEDB. [file Data_Sheet_3.xls]

## Sheet: IEDB antigens in EpitoCore
Epitope #	Query Peptide	Known Antigen	Match	IEDB Antigen ID
1	AFWFFLAQLNLILGA	AFWFFLAQLNLILAA	90% Match	http://www.iedb.org/epitope/199480
2	DHGLWVAFWFFLAQL	DHGLWVAFWFFLAQL	Exact Match	http://www.iedb.org/epitope/205063
5	GLWVAFWFFLAQLNL	AFWFFLAQLNLILAA	90% Match	http://www.iedb.org/epitope/199480
7	HGLWVAFWFFLAQLN	AFWFFLAQLNLILAA	90% Match	http://www.iedb.org/epitope/199480
9	LWVAFWFFLAQLNLI	AFWFFLAQLNLILAA	90% Match	http://www.iedb.org/epitope/199480
11	TVDHGLWVAFWFFLA	DHGLWVAFWFFLAQL	90% Match	http://www.iedb.org/epitope/205063
12	VAFWFFLAQLNLILG	AFWFFLAQLNLILAA	90% Match	http://www.iedb.org/epitope/199480
14	VDHGLWVAFWFFLAQ	DHGLWVAFWFFLAQL	90% Match	http://www.iedb.org/epitope/205063
15	WVAFWFFLAQLNLIL	AFWFFLAQLNLILAA	90% Match	http://www.iedb.org/epitope/199480
17	GVLNIQYDYIFGFSF	GVLNIQYDYIFGFSF	Exact Match	http://www.iedb.org/epitope/211153
20	IQYDYIFGFSFYTAH	GVLNIQYDYIFGFSF	90% Match	http://www.iedb.org/epitope/211153
21	LNIQYDYIFGFSFYT	GVLNIQYDYIFGFSF	90% Match	http://www.iedb.org/epitope/211153
22	NIQYDYIFGFSFYTA	GVLNIQYDYIFGFSF	90% Match	http://www.iedb.org/epitope/211153
23	VLNIQYDYIFGFSFY	GVLNIQYDYIFGFSF	90% Match	http://www.iedb.org/epitope/211153
24	ADLLILPILNIYRKY	AFIFADLLILPILNI	90% Match	http://www.iedb.org/epitope/178481
25	YADLLILPILNIYRK	AFIFADLLILPILNI	90% Match	http://www.iedb.org/epitope/178481
26	AHATRELRRDRTSFI	AMRELRRDRTSFIIA	90% Match	http://www.iedb.org/epitope/201440
27	ATRELRRDRTSFIIA	AMRELRRDRTSFIIA	90% Match	http://www.iedb.org/epitope/201440
28	HATRELRRDRTSFII	AMRELRRDRTSFIIA	90% Match	http://www.iedb.org/epitope/201440
29	RELRRDRTSFIIAHR	AMRELRRDRTSFIIA	90% Match	http://www.iedb.org/epitope/201440
30	TRELRRDRTSFIIAH	AMRELRRDRTSFIIA	90% Match	http://www.iedb.org/epitope/201440
31	RQILLVQLWFVPFFD	TAISYVRQILLVQLW	90% Match	http://www.iedb.org/epitope/219782
32	ARSPRALVLDEPLAG	RAPRALILDEPLAGL	80% Match	http://www.iedb.org/epitope/217472
33	PRALVLDEPLAGLDI	RAPRALILDEPLAGL	90% Match	http://www.iedb.org/epitope/217472
34	RALVLDEPLAGLDIG	RAPRALILDEPLAGL	90% Match	http://www.iedb.org/epitope/217472
35	RSPRALVLDEPLAGL	RAPRALILDEPLAGL	80% Match	http://www.iedb.org/epitope/217472
36	SPRALVLDEPLAGLD	RAPRALILDEPLAGL	80% Match	http://www.iedb.org/epitope/217472
37	GLLRIDEVAAATGFR	GLLRIDEVASATGYR	80% Match	http://www.iedb.org/epitope/210115
38	LLRIDEVAAATGFRA	GLLRIDEVASATGYR	80% Match	http://www.iedb.org/epitope/210115
39	LRIDEVAAATGFRAP	GLLRIDEVASATGYR	80% Match	http://www.iedb.org/epitope/210115
40	RVSGLLRIDEVAAAT	GLLRIDEVASATGYR	90% Match	http://www.iedb.org/epitope/210115
41	SGLLRIDEVAAATGF	GLLRIDEVASATGYR	80% Match	http://www.iedb.org/epitope/210115
42	VSGLLRIDEVAAATG	GLLRIDEVASATGYR	90% Match	http://www.iedb.org/epitope/210115
43	WRVSGLLRIDEVAAA	GLLRIDEVASATGYR	90% Match	http://www.iedb.org/epitope/210115
44	GIFIVFLFHDWRYVF	GPLYGIFIVWLLHDW	80% Match	http://www.iedb.org/epitope/210443
46	IFIVFLFHDWRYVFW	FIVWLLHDWRDVFWI	70% Match	http://www.iedb.org/epitope/208567
47	IMRDIMTDVHIPINQ	IMRDIMNSVGIPINQ	80% Match	http://www.iedb.org/epitope/212345
49	MRDIMTDVHIPINQL	IMRDIMNSVGIPINQ	70% Match	http://www.iedb.org/epitope/212345
51	RDIMTDVHIPINQLQ	IMRDIMNSVGIPINQ	70% Match	http://www.iedb.org/epitope/212345
52	TIMRDIMTDVHIPIN	IMRDIMNSVGIPINQ	70% Match	http://www.iedb.org/epitope/212345
54	VTIMRDIMTDVHIPI	IMRDIMNSVGIPINQ	70% Match	http://www.iedb.org/epitope/212345
55	AFGYLLASVASLVVM	AFGYLLASVAALVVM	90% Match	http://www.iedb.org/epitope/199350
56	FGYLLASVASLVVMD	AFGYLLASVAALVVM	90% Match	http://www.iedb.org/epitope/199350
57	FTVLVILRLLYGIGM	AFAPNFTVLVILRLL	90% Match	http://www.iedb.org/epitope/199292
58	GYLLASVASLVVMDW	AFGYLLASVAALVVM	90% Match	http://www.iedb.org/epitope/199350
59	YAFGYLLASVASLVV	AFGYLLASVAALVVM	90% Match	http://www.iedb.org/epitope/199350
60	GLFVMFSRMQGGARM	FVMFSRMQGGARMGF	90% Match	http://www.iedb.org/epitope/209049
62	AWGYVLDRVGERVVM	PSWGLVVTMFAWGYLLDHVGERMV	70% Match	http://www.iedb.org/epitope/120878
63	VAWGYVLDRVGERVV	PSWGLVVTMFAWGYLLDHVGERMV	70% Match	http://www.iedb.org/epitope/120878
64	WGYVLDRVGERVVMT	PSWGLVVTMFAWGYLLDHVGERMV	70% Match	http://www.iedb.org/epitope/120878
65	ALFGFIWDVSWHIGN	ICALFGFIWDVSLHI	90% Match	http://www.iedb.org/epitope/235020
66	FGFIWDVSWHIGNGR	ICALFGFIWDVSLHI	90% Match	http://www.iedb.org/epitope/235020
67	GFIWDVSWHIGNGRD	ICALFGFIWDVSLHI	90% Match	http://www.iedb.org/epitope/235020
68	LFGFIWDVSWHIGNG	ICALFGFIWDVSLHI	90% Match	http://www.iedb.org/epitope/235020
69	ATALALRAMAPTQLA	ALALRAMAPTQLAAA	90% Match	http://www.iedb.org/epitope/200765
70	GATALALRAMAPTQL	ALALRAMAPTQLAAA	90% Match	http://www.iedb.org/epitope/200765
71	ADNHTGLSATLFYLL	DNPAGLSATLFYLVA	70% Match	http://www.iedb.org/epitope/205562
72	KYFLLGAFSSAFFLY	EAAMKYFLLGAFSSA	90% Match	http://www.iedb.org/epitope/206429
74	AAARWIRPLVPPLVA	TKAAARWIRPLVPPF	90% Match	http://www.iedb.org/epitope/220099
75	AARWIRPLVPPLVAR	TKAAARWIRPLVPPF	90% Match	http://www.iedb.org/epitope/220099
76	ARWIRPLVPPLVARM	TKAAARWIRPLVPPF	90% Match	http://www.iedb.org/epitope/220099
77	DDVYLPIAAEAEAAS	DEVYLPIAAETEAAS	80% Match	http://www.iedb.org/epitope/204740
78	DVYLPIAAEAEAASR	DEVYLPIAAETEAAS	80% Match	http://www.iedb.org/epitope/204740
79	KAAARWIRPLVPPLV	TKAAARWIRPLVPPF	90% Match	http://www.iedb.org/epitope/220099
80	RWIRPLVPPLVARMM	TKAAARWIRPLVPPF	90% Match	http://www.iedb.org/epitope/220099
81	EVFRRVTGRTIGHYL	FILGEVFRRVTGRTV	90% Match	http://www.iedb.org/epitope/208554
83	FIMGEVFRRVTGRTI	FILGEVFRRVTGRTV	80% Match	http://www.iedb.org/epitope/208554
84	GEVFRRVTGRTIGHY	FILGEVFRRVTGRTV	90% Match	http://www.iedb.org/epitope/208554
86	GGEVGAAVAVWVDGS	RNEVGAAVAVWVDGD	90% Match	http://www.iedb.org/epitope/218139
87	HGGEVGAAVAVWVDG	RNEVGAAVAVWVDGD	90% Match	http://www.iedb.org/epitope/218139
88	IMGEVFRRVTGRTIG	FILGEVFRRVTGRTV	80% Match	http://www.iedb.org/epitope/208554
89	MGEVFRRVTGRTIGH	FILGEVFRRVTGRTV	80% Match	http://www.iedb.org/epitope/208554
91	THGGEVGAAVAVWVD	RNEVGAAVAVWVDGD	90% Match	http://www.iedb.org/epitope/218139
92	TNRFGTNTAAIAETE	LVATNFFGQNTPAIAATEAQY	70% Match	http://www.iedb.org/epitope/841437
93	GMQGSGVVIDGRGYI	GMQGSGVIVDGRGYI	80% Match	http://www.iedb.org/epitope/210268
94	GSGVVIDGRGYIVTN	GMQGSGVIVDGRGYI	80% Match	http://www.iedb.org/epitope/210268
95	MQGSGVVIDGRGYIV	GMQGSGVIVDGRGYI	80% Match	http://www.iedb.org/epitope/210268
96	QGSGVVIDGRGYIVT	GMQGSGVIVDGRGYI	80% Match	http://www.iedb.org/epitope/210268
97	SGVVIDGRGYIVTNN	GMQGSGVIVDGRGYI	80% Match	http://www.iedb.org/epitope/210268
98	HRDDVRLDAVDAFEG	AHRDDVRLDAVDALA	90% Match	http://www.iedb.org/epitope/200338
99	IPHRDDVRLDAVDAF	AHRDDVRLDAVDALA	80% Match	http://www.iedb.org/epitope/200338
100	PHRDDVRLDAVDAFE	AHRDDVRLDAVDALA	80% Match	http://www.iedb.org/epitope/200338
101	RDDVRLDAVDAFEGH	AHRDDVRLDAVDALA	90% Match	http://www.iedb.org/epitope/200338
102	DDFAYLVDFGIASAT	ILITRDDFAYLVDFG	90% Match	http://www.iedb.org/epitope/212265
103	DFAYLVDFGIASATT	ILITRDDFAYLVDFG	90% Match	http://www.iedb.org/epitope/212265
104	ILVTRDDFAYLVDFG	ILITRDDFAYLVDFG	90% Match	http://www.iedb.org/epitope/212265
105	LVTRDDFAYLVDFGI	ILITRDDFAYLVDFG	90% Match	http://www.iedb.org/epitope/212265
106	NILVTRDDFAYLVDF	ILITRDDFAYLVDFG	90% Match	http://www.iedb.org/epitope/212265
107	PQNILVTRDDFAYLV	ILITRDDFAYLVDFG	90% Match	http://www.iedb.org/epitope/212265
108	QNILVTRDDFAYLVD	ILITRDDFAYLVDFG	90% Match	http://www.iedb.org/epitope/212265
109	RDDFAYLVDFGIASA	ILITRDDFAYLVDFG	90% Match	http://www.iedb.org/epitope/212265
110	TRDDFAYLVDFGIAS	ILITRDDFAYLVDFG	90% Match	http://www.iedb.org/epitope/212265
111	VTRDDFAYLVDFGIA	ILITRDDFAYLVDFG	90% Match	http://www.iedb.org/epitope/212265
112	AGATFIDPIAEHWFV	DPIADHWFVDRPELI	80% Match	http://www.iedb.org/epitope/205645
113	GKIYDAYFTDAGGIN	YDAYFTDAGGITPGNSV	90% Match	http://www.iedb.org/epitope/73524
115	KIYDAYFTDAGGINP	YDAYFTDAGGITPGNSV	90% Match	http://www.iedb.org/epitope/73524
117	ADVAADIAEAIVAEG	ADVAADIAEAIVAEG	Exact Match	http://www.iedb.org/epitope/198611
120	DVAADIAEAIVAEGH	ADVAADIAEAIVAEG	90% Match	http://www.iedb.org/epitope/198611
121	VAADIAEAIVAEGHS	ADVAADIAEAIVAEG	90% Match	http://www.iedb.org/epitope/198611
122	IVDPAAIKAEVAAAI	IIDPTAIRAEVAAAF	70% Match	http://www.iedb.org/epitope/212169
123	VDPAAIKAEVAAAIG	IIDPTAIRAEVAAAF	70% Match	http://www.iedb.org/epitope/212169
124	WLIMRLAVIDNAQAL	TWLIMRLPVIGNTQA	70% Match	http://www.iedb.org/epitope/220452
125	GAPAAKLVLDVDPRY	AAKLVLDVNPRYISL	90% Match	http://www.iedb.org/epitope/197590
126	AEATMSIDSHYKIPI	ARATMSIDNGYQIPT	70% Match	http://www.iedb.org/epitope/202098
128	ATMSIDSHYKIPIDA	ARATMSIDNGYQIPT	70% Match	http://www.iedb.org/epitope/202098
130	ATQAIVGDFKNQITD	QAIVGDFKTNIGDVN	70% Match	http://www.iedb.org/epitope/216866
131	EATMSIDSHYKIPID	ARATMSIDNGYQIPT	70% Match	http://www.iedb.org/epitope/202098
133	GAEATMSIDSHYKIP	TMSIASNYKIPVDAS	80% Match	http://www.iedb.org/epitope/220192
135	MSIDSHYKIPIDAVA	TMSIASNYKIPVDAS	70% Match	http://www.iedb.org/epitope/220192
136	QAIVGDFKNQITDVN	QAIVGDFKTNIGDVN	80% Match	http://www.iedb.org/epitope/216866
137	TMSIDSHYKIPIDAV	TMSIASNYKIPVDAS	70% Match	http://www.iedb.org/epitope/220192
138	TQAIVGDFKNQITDV	QAIVGDFKTNIGDVN	70% Match	http://www.iedb.org/epitope/216866
139	DDPDGYLLTVNYAVR	SDGYLLTAHYAVRVT	70% Match	http://www.iedb.org/epitope/218914
140	DGYLLTVNYAVRITN	SDGYLLTAHYAVRVT	70% Match	http://www.iedb.org/epitope/218914
141	DPDGYLLTVNYAVRI	SDGYLLTAHYAVRVT	70% Match	http://www.iedb.org/epitope/218914
142	PDGYLLTVNYAVRIT	SDGYLLTAHYAVRVT	70% Match	http://www.iedb.org/epitope/218914
143	VDDPDGYLLTVNYAV	SDGYLLTAHYAVRVT	70% Match	http://www.iedb.org/epitope/218914
144	ATIDKAHWFYALSPQ	ATINKAHWFFSLSPA	70% Match	http://www.iedb.org/epitope/202953
145	HPNVQQATIDKAHWF	ATINKAHWFFSLSPA	80% Match	http://www.iedb.org/epitope/202953
146	NVQQATIDKAHWFYA	ATINKAHWFFSLSPA	70% Match	http://www.iedb.org/epitope/202953
147	PNVQQATIDKAHWFY	ATINKAHWFFSLSPA	80% Match	http://www.iedb.org/epitope/202953
148	QATIDKAHWFYALSP	ATINKAHWFFSLSPA	70% Match	http://www.iedb.org/epitope/202953
149	QQATIDKAHWFYALS	ATINKAHWFFSLSPA	70% Match	http://www.iedb.org/epitope/202953
150	VQQATIDKAHWFYAL	ATINKAHWFFSLSPA	70% Match	http://www.iedb.org/epitope/202953
